# Supplementary material for: On the equilibrium limit of liquid stability in pressurized aqueous systems
Source: Nat Commun. 2024 Dec 18;15:10666. doi: 10.1038/s41467-024-54625-z (PMC11655544; doi:10.1038/s41467-024-54625-z)
Supplement: Supplementary file 3 — Source Data [file 41467_2024_54625_MOESM3_ESM.xlsx]

## Sheet: Figure 2a
Na2CO3			KCl			MgSO4			Urea			Na2SO4			MgSO4 Hogenboom et al.		Na2SO4 Dougherty et al.		H20 (Ice Ih - Liquid)		H20 (Ice Ih - Ice III)		H20 (Ice III - Liquid)		H20 (Ice Ih - Ice II)		H20 (Ice II - Ice III)
T (K)	P (MPa)	Error	T (K)	P (MPa)	Error	T (K)	P (MPa)	Error	T (K)	P (MPa)	Error	T (K)	P (MPa)	Error	T (K)	P (MPa)	T (K)	P (MPa)	T (K)	P (MPa)	T (K)	P (MPa)	T (K)	P (MPa)	T (K)	P (MPa)	T (K)	P (MPa)
241.15	214.84	1.7227	225.15	210.86	1.6221	239.15	210.24	2.0295	225.15	211.5	3.1701	239.15	214.58	0.489	248.34	205.67	243.27	256.02	251.119	207.593	238.238	238.238	256.164	350.11	1	29.109	249.418	355.504
241.65	214.8	1.6143	225.65	211.66	1.5913	239.65	210.21	4.5789	225.65	212.19	2.9562	239.65	214.54	0.5562	249.26	205.69	245.69	242.67	251.5	204.852	238.5	238.5	256.148	349.5	1.5	29.5248	249.385	355
242.15	215	1.673	226.15	211.31	1.4443	240.15	210.07	0.2504	226.15	210.4	2.5269	240.15	213.63	0.5111	249.26	201.26	247.01	230.75	251.521	204.7	239	239	256.136	349	2	29.9406	249.315	354
242.65	215.32	1.8015	226.65	211.47	1.3587	240.65	209.88	0.2382	226.65	211.71	1.0845	240.65	213.23	0.511	249.7	201.51	247.9	225.98	251.659	203.7	239.5	239.5	256.123	348.5	2.07151	30	249.246	353
243.15	215.71	1.9685	227.15	211.69	2.291	241.15	209.71	0.2373	227.15	211.69	0.9134	241.15	212.92	0.4604	254.75	161.3	247.87	222.65	251.797	202.7	240	240	256.11	348	2.5	30.3563	249.176	352
243.65	216.04	2.1077	227.65	212.06	2.2822	241.65	209.55	0.2245	227.65	211.66	1.1647	241.65	212.93	0.4132	255.8	153.4	250.09	205.01	251.935	201.7	240.353	240.353	256.097	347.5	3	30.7719	249.106	351
244.15	216.29	2.1808	228.15	211.79	2.278	242.15	209.39	0.2288	228.15	211.72	0.9104	242.15	213.23	0.5267	256.21	153.64	251.61	193.56	252	201.224	240.5	240.5	256.084	347	3.27457	31	249.036	350
244.65	216.54	2.276	228.65	212.2	2.3683	242.65	209.22	0.2381	228.65	211.8	2.1537	242.65	213.56	0.6775	255.29	148.96	252.97	185.94	252.072	200.7	241	241	256.071	346.5	3.5	31.1873	249	349.482
245.15	216.67	2.295	229.15	212.24	2.1668	243.15	209.05	0.2417	229.15	211.18	1.9894	243.15	213.88	0.8192	255.83	148.97	255.65	162.81	252.209	199.7	241.5	241.5	256.058	346	4	31.6024	248.966	349
245.65	217.03	2.4714	229.65	211.76	1.7105	243.65	208.86	0.2479	229.65	211.76	1.8637	243.65	214.17	0.9503	256.27	148.98	255.84	161.14	252.345	198.7	242	242	256.045	345.5	4.4794	32	248.896	348
246.15	217.24	2.5282	230.15	212.23	1.812	244.15	208.7	0.2524	230.15	211.48	1.063	244.15	214.5	1.0859	261.29	101.08	257.3	150.18	252.481	197.7	242.5	242.5	256.032	345	4.5	32.0171	248.826	347
246.65	217.22	2.4189	230.65	211.94	1.6675	244.65	208.52	0.2648	230.65	211.02	0.9964	244.65	214.8	1.243	262.37	95.28	257.93	145.89	252.5	197.563	243	243	256.019	344.5	5	32.4313	248.756	346
247.15	217.27	2.436	231.15	212.17	1.5556	245.15	208.34	0.2734	231.15	211.43	0.5361	245.15	215.19	1.4128	265.65	57.12	261.63	111.8	252.617	196.7	243.5	243.5	256.006	344	5.5	32.8448	248.685	345
247.65	212.2	0.4157	231.65	212.22	1.4317	245.65	208.17	0.2803	231.65	211.52	0.9804	245.65	215.11	1.2574	265.78	58.29	261.96	110.85	252.752	195.7	244	244	256	343.774	5.68794	33	248.615	344
248.15	208.69	-0.842	232.15	212.09	1.9661	246.15	208.01	0.2821	232.15	211.72	0.6389	246.15	214.83	1.1032	268.44	11.74	262.69	102.26	252.888	194.7	244.5	244.5	255.993	343.5	6	33.2577	248.544	343
248.65	208.17	0.1825	232.65	212.19	1.7543	246.65	207.79	0.3118	232.65	211.53	0.2958	246.65	214.65	1.0309	269.26	11.75	266.43	63.41	253	193.866	245	245	255.98	343	6.5	33.6697	248.5	342.372
249.15	205.33	0.7236	233.15	212.25	1.5467	247.15	207.6	0.3049	233.15	211.54	0.5696	247.15	214.32	0.7018	269.7	7.34	268.15	51.25	253.022	193.7	245.5	245.5	255.966	342.5	6.9016	34	248.474	342
249.65	201.58	0.6944	233.65	212.48	1.7727	247.65	207.27	0.1043	233.65	211.33	0.5708	247.65	214.08	0.5497	270.17	7.11	271.53	5.72	253.157	192.7	245.91	245.91	255.953	342	7	34.0809	248.403	341
250.15	197.75	0.6331	234.15	212.28	1.8551	248.15	204.23	0.1566	234.15	210.87	0.6914	248.15	213.48	0.8636	269.23	0.56	272.39	1.43	253.291	191.7	246	246	255.94	341.5	7.5	34.4913	248.332	340
250.65	193.92	0.5892	234.65	212.25	1.8748	248.65	200.52	0.1575	234.65	211.09	0.5884	248.65	210.84	0.1541					253.424	190.7	246.5	246.5	255.927	341	8	34.9006	248.261	339
251.15	190.01	0.4972	235.15	212.64	1.8003	249.15	196.94	0.2363	235.15	211.05	0.2077	249.15	207.77	0.7521					253.5	190.134	247	247	255.913	340.5	8.12169	35	248.19	338
251.65	186.1	0.513	235.65	212.68	2.0124	249.65	193.29	0.249	235.65	210.5	0.2626	249.65	204.39	1.7721					253.558	189.7	247.5	247.5	255.9	340	8.5	35.309	248.119	337
252.15	182.18	0.4527	236.15	212.73	2.0396	250.15	189.62	0.2389	236.15	209.72	0.4559	250.15	201.03	1.63					253.691	188.7	248	248	255.886	339.5	9	35.7165	248.048	336
252.65	178.1	0.3882	236.65	212.8	1.7046	250.65	186.03	0.2682	236.65	210.48	0.0446	250.65	197.53	1.5948					253.823	187.7	248.5	248.5	255.873	339	9.34865	36	248	335.332
253.15	174.14	0.3307	237.15	212.89	1.2515	251.15	182.26	0.273	237.15	211.07	0.0742	251.15	193.96	1.5436					253.956	186.7	249	249	255.86	338.5	9.5	36.1231	247.976	335
253.65	170.07	0.2954	237.65	212.99	1.8257	251.65	178.41	0.2843	237.65	211.04	0.5368	251.65	190.36	1.524					254	186.366	249.5	249.5	255.846	338	10	36.5288	247.905	334
254.15	166	0.2656	238.15	213.05	1.8	252.15	174.48	0.2632	238.15	210.82	0.8461	252.15	186.68	1.514					254.088	185.7	250	250	255.833	337.5	10.5	36.9336	247.833	333
254.65	161.86	0.2278	238.65	212.92	1.9813	252.65	170.45	0.2651	238.65	210.8	0.8791	252.65	182.9	1.5104					254.219	184.7	250.5	250.5	255.819	337	10.5822	37	247.762	332
255.15	157.72	0.1986	239.15	211.82	2.2045	253.15	166.39	0.2619	239.15	210.72	0.5293	253.15	179.06	1.5162					254.351	183.7	251	251	255.806	336.5	11	37.3377	247.69	331
255.65	153.6	0.2115	239.65	208.09	2.0107	253.65	162.26	0.2601	239.65	210.61	0.6194	253.65	175.19	1.4937					254.482	182.7	251.119	251.119	255.792	336	11.5	37.741	247.618	330
256.15	149.3	0.1838	240.15	204.67	2.0185	254.15	157.98	0.221	240.15	210.47	0.5687	254.15	171.25	1.5514					254.5	182.561			255.778	335.5	11.8215	38	247.546	329
256.65	144.95	0.138	240.65	201.14	1.8284	254.65	153.44	0.2343	240.65	210.38	0.3807	254.65	167.29	1.5984					254.612	181.7			255.765	335	12	38.1438	247.5	328.361
257.15	140.61	0.1473	241.15	197.42	1.9846	255.15	149.1	0.3175	241.15	208.04	0.271	255.15	163.29	1.6073					254.743	180.7			255.751	334.5	12.5	38.546	247.474	328
257.65	136.33	0.1579	241.65	193.67	1.8893	255.65	145.11	0.2861	241.65	204.34	0.1128	255.65	159.33	1.6113					254.873	179.7			255.737	334	13	38.9478	247.402	327
258.15	131.85	0.1286	242.15	189.83	1.8321	256.15	140.82	0.2694	242.15	199.99	0.824	256.15	155.39	1.5894					255	178.719			255.723	333.5	13.065	39	247.329	326
258.65	127.33	0.0737	242.65	185.94	2.2853	256.65	136.37	0.3156	242.65	195.7	0.4734	256.65	151.35	1.5462					255.002	178.7			255.71	333	13.5	39.3493	247.257	325
259.15	122.83	0.0709	243.15	182.03	2.241	257.15	131.89	0.3933	243.15	191.52	0.8303	257.15	147.28	1.5514					255.132	177.7			255.696	332.5	14	39.7505	247.185	324
259.65	118.2	0.0346	243.65	178.02	2.107	257.65	127.35	0.4048	243.65	187.65	0.5392	257.65	143.13	1.5752					255.261	176.7			255.682	332	14.311	40	247.112	323
260.15	113.32	0.0248	244.15	174.56	2.4586	258.15	122.74	0.3428	244.15	183.3	0.7728	258.15	138.85	1.5993					255.389	175.7			255.668	331.5	14.5	40.1516	247.039	322
260.65	109.15	0.0295	244.65	170.55	2.2244	258.65	118.06	0.2382	244.65	179.26	0.8524	258.65	134.73	1.5399					255.5	174.838			255.654	331	15	40.5527	247	321.457
261.15	104.15	0.2967	245.15	166.71	1.997	259.15	113.31	0.2019	245.15	175.12	0.8651	259.15	130.5	1.4834					255.518	174.7			255.64	330.5	15.5	40.9539	246.967	321
261.65	99.249	0.3478	245.65	162.39	2.2154	259.65	108.44	0.131	245.65	170.49	0.5281	259.65	126.17	1.4738					255.645	173.7			255.626	330	15.5574	41	246.894	320
262.15	94.643	0.317	246.15	158.47	2.1606	260.15	103.54	0.1046	246.15	166.46	0.306	260.15	121.77	1.4607					255.773	172.7			255.613	329.5	16	41.3554	246.821	319
262.65	89.644	0.3601	246.65	154.4	1.9648	260.65	98.63	0.1424	246.65	162.53	0.0258	260.65	117.34	1.4514					255.9	171.7			255.598	329	16.5	41.7571	246.748	318
263.15	84.637	0.3704	247.15	150.95	2.2115	261.15	93.636	0.1513	247.15	158.46	0.0373	261.15	112.87	1.4455					256	170.917			255.584	328.5	16.8021	42	246.675	317
263.65	79.547	0.3403	247.65	146.79	2.0412	261.65	88.519	0.1504	247.65	154.38	0.2849	261.65	108.31	1.4227					256.027	170.7			255.57	328	17	42.1592	246.601	316
264.15	74.422	0.3524	248.15	142.6	2.0293	262.15	83.386	0.1467	248.15	149.91	0.1231	262.15	103.74	1.4122					256.154	169.7			255.556	327.5	17.5	42.5618	246.528	315
264.65	69.304	0.3882	248.65	138.5	2.1355	262.65	78.083	0.133	248.65	145.63	0.0946	262.65	99.255	1.2747					256.28	168.7			255.542	327	18	42.965	246.5	314.619
265.15	63.993	0.3939	249.15	132.96	1.8851	263.15	72.699	0.1137	249.15	141.06	0.1521	263.15	94.503	1.2774					256.406	167.7			255.528	326.5	18.0434	43	246.454	314
265.65	58.627	0.3976	249.65	128.64	2.1277	263.65	67.278	0.1207	249.65	136.5	0.079	263.65	89.71	1.2842					256.5	166.956			255.514	326	18.5	43.3688	246.381	313
266.15	53.178	0.463	250.15	122.06	2.0672	264.15	61.736	0.1334	250.15	131.89	0.0233	264.15	84.831	1.2731					256.532	166.7			255.5	325.514	19	43.7733	246.307	312
266.65	47.706	0.5399	250.65	117.68	2.165	264.65	56.104	0.1265	250.65	127.17	0.1128	264.65	79.92	1.2916					256.657	165.7			255.5	325.5	19.2796	44	246.233	311
267.15	42.065	0.5976	251.15	112.93	2.0196	265.15	50.34	0.1237	251.15	122.34	0.0553	265.15	74.997	1.2791					256.782	164.7			255.485	325	19.5	44.1786	246.16	310
267.65	36.334	0.6682	251.65	108.33	2.0894	265.65	44.446	0.1052	251.65	117.49	0.0408	265.65	69.887	1.2566					256.907	163.7			255.471	324.5	20	44.5848	246.086	309
268.15	30.455	0.7732	252.15	103.99	2.2155	266.15	38.521	0.0951	252.15	112.5	0.0376	266.15	64.812	1.2493					257	162.953			255.457	324	20.5	44.9918	246.012	308
268.65	24.591	0.8752	252.65	99.614	2.1263	266.65	32.468	0.0766	252.65	107.64	0.0051	266.65	59.591	1.256					257.031	162.7			255.442	323.5	20.51	45	246	307.845
269.15	18.578	0.983	253.15	95.372	2.0399	267.15	26.347	0.0511	253.15	102.54	0.06	267.15	54.357	1.2552					257.155	161.7			255.428	323	21	45.3998	245.937	307
269.65	12.653	1.1231	253.65	90.512	2.0489	267.65	20.033	0.0188	253.65	97.391	0.0022	267.65	48.953	1.2735					257.279	160.7			255.413	322.5	21.5	45.8087	245.863	306
270.15	6.4386	1.1883	254.15	86.12	1.9586	268.15	13.592	0.0233	254.15	92.075	0.033	268.15	43.476	1.2822					257.403	159.7			255.399	322	21.7333	46	245.789	305
			254.65	81.007	2.0154	268.65	6.9855	0.1302	254.65	86.721	0.151	268.65	37.892	1.2807					257.5	158.909			255.384	321.5	22	46.2186	245.714	304
			255.15	76.511	2.0095	269.15	0.44317	0.4133	255.15	81.441	0.2249	269.15	32.248	1.2986					257.526	158.7			255.37	321	22.5	46.6296	245.64	303
			255.65	71.254	1.9401				255.65	75.174	0.2977	269.65	26.52	1.3252					257.648	157.7			255.355	320.5	22.9496	47	245.565	302
			256.15	66.329	1.5315				256.15	69.915	0.286	270.15	20.597	1.3576					257.771	156.7			255.341	320	23	47.0415	245.5	301.132
			256.65	61.563	1.5631				256.65	63.889	0.2677	270.65	14.62	1.4027					257.893	155.7			255.326	319.5	23.5	47.4545	245.49	301
			257.15	56.539	1.7654				257.15	58.163	0.3274	271.15	8.4469	1.419					258	154.821			255.311	319	24	47.8685	245.415	300
			257.65	51.374	1.9019				257.65	51.785	0.317	271.65	2.2311	1.4233					258.015	154.7			255.297	318.5	24.1584	48	245.34	299
			258.15	46.433	1.9533				258.15	46.073	0.3174								258.136	153.7			255.282	318	24.5	48.2836	245.265	298
			258.65	41.15	2.0354				258.65	39.392	0.3547								258.257	152.7			255.267	317.5	25	48.6998	245.19	297
			259.15	35.877	2.0469				259.15	33.039	0.516								258.378	151.7			255.252	317	25.3599	49	245.115	296
			259.65	30.663	2.0473				259.65	26.146	0.5219								258.499	150.7			255.238	316.5	25.5	49.1169	245.039	295
			260.15	25.091	2.0878				260.15	19.874	0.4701								258.5	150.689			255.223	316	26	49.5351	245	294.482
			260.65	19.698	2.109				260.65	12.381	0.5138								258.619	149.7			255.208	315.5	26.5	49.9543	244.964	294
			261.15	13.979	2.1632				261.15	5.5037	0.488								258.738	148.7			255.193	315	26.5544	50	244.888	293
			261.65	8.5244	2.1054														258.858	147.7			255.178	314.5	27	50.3745	244.812	292
			262.15	2.4953	2.0117														258.977	146.7			255.163	314	27.5	50.7956	244.736	291
																			259	146.51			255.148	313.5	27.7421	51	244.661	290
																			259.096	145.7			255.133	313	28	51.2177	244.584	289
																			259.215	144.7			255.118	312.5	28.5	51.6407	244.508	288
																			259.333	143.7			255.103	312	28.9238	52	244.5	287.89
																			259.451	142.7			255.088	311.5	29	52.0646	244.432	287
																			259.5	142.285			255.073	311	29.5	52.4893	244.356	286
																			259.569	141.7			255.057	310.5	30	52.9149	244.279	285
																			259.686	140.7			255.042	310	30.0998	53	244.203	284
																			259.803	139.7			255.027	309.5	30.5	53.3412	244.126	283
																			259.92	138.7			255.012	309	31	53.7683	244.049	282
																			260	138.012			255	308.62	31.2708	54	244	281.357
																			260.036	137.7			254.996	308.5	31.5	54.1961	243.973	281
																			260.152	136.7			254.981	308	32	54.6246	243.896	280
																			260.268	135.7			254.965	307.5	32.4374	55	243.819	279
																			260.383	134.7			254.95	307	32.5	55.0538	243.741	278
																			260.499	133.7			254.935	306.5	33	55.4835	243.664	277
																			260.5	133.689			254.919	306	33.5	55.9138	243.587	276
																			260.613	132.7			254.903	305.5	33.6001	56	243.509	275
																			260.728	131.7			254.888	305	34	56.3446	243.5	274.88
																			260.842	130.7			254.872	304.5	34.5	56.7759	243.432	274
																			260.956	129.7			254.857	304	34.7595	57	243.354	273
																			261	129.315			254.841	303.5	35	57.2077	243.276	272
																			261.07	128.7			254.825	303	35.5	57.6399	243.198	271
																			261.183	127.7			254.809	302.5	35.9163	58	243.12	270
																			261.296	126.7			254.794	302	36	58.0724	243.042	269
																			261.409	125.7			254.778	301.5	36.5	58.5053	243	268.46
																			261.5	124.889			254.762	301	37	58.9385	242.964	268
																			261.521	124.7			254.746	300.5	37.071	59	242.886	267
																			261.633	123.7			254.73	300	37.5	59.3719	242.807	266
																			261.745	122.7			254.714	299.5	38	59.8056	242.729	265
																			261.856	121.7			254.698	299	38.2241	60	242.65	264
																			261.968	120.7			254.682	298.5	38.5	60.2394	242.571	263
																			262	120.407			254.666	298	39	60.6734	242.5	262.094
																			262.078	119.7			254.65	297.5	39.3762	61	242.493	262
																			262.189	118.7			254.634	297	39.5	61.1075	242.414	261
																			262.299	117.7			254.618	296.5	40	61.5417	242.335	260
																			262.409	116.7			254.602	296	40.5	61.9759	242.255	259
																			262.5	115.87			254.585	295.5	40.5277	62	242.176	258
																			262.519	115.7			254.569	295	41	62.4102	242.097	257
																			262.628	114.7			254.553	294.5	41.5	62.8444	242.017	256
																			262.737	113.7			254.537	294	41.6792	63	242	255.781
																			262.845	112.7			254.52	293.5	42	63.2786	241.938	255
																			262.954	111.7			254.504	293	42.5	63.7127	241.858	254
																			263	111.275			254.5	292.883	42.8311	64	241.778	253
																			263.062	110.7			254.487	292.5	43	64.1466	241.698	252
																			263.17	109.7			254.471	292	43.5	64.5805	241.618	251
																			263.277	108.7			254.454	291.5	43.9837	65	241.538	250
																			263.384	107.7			254.438	291	44	65.0141	241.5	249.521
																			263.491	106.7			254.421	290.5	44.5	65.4476	241.458	249
																			263.5	106.62			254.405	290	45	65.8808	241.378	248
																			263.598	105.7			254.388	289.5	45.1377	66	241.297	247
																			263.704	104.7			254.371	289	45.5	66.3138	241.217	246
																			263.81	103.7			254.354	288.5	46	66.7465	241.136	245
																			263.916	102.7			254.338	288	46.2932	67	241.056	244
																			264	101.902			254.321	287.5	46.5	67.1789	241	243.312
																			264.021	101.7			254.304	287	47	67.6109	240.975	243
																			264.126	100.7			254.287	286.5	47.4506	68	240.894	242
																			264.231	99.7			254.27	286	47.5	68.0426	240.813	241
																			264.335	98.7			254.253	285.5	48	68.474	240.732	240
																			264.44	97.7			254.236	285	48.5	68.9049	240.65	239
																			264.5	97.1193			254.219	284.5	48.6105	69	240.569	238
																			264.543	96.7			254.202	284	49	69.3354	240.5	237.153
																			264.647	95.7			254.185	283.5	49.5	69.7655	240.488	237
																			264.75	94.7			254.168	283	49.773	70	240.406	236
																			264.853	93.7			254.151	282.5	50	70.1951	240.324	235
																			264.956	92.7			254.134	282	50.5	70.6242	240.242	234
																			265	92.2696			254.116	281.5	50.9384	71	240.16	233
																			265.058	91.7			254.099	281	51	71.0529	240.079	232
																			265.16	90.7			254.082	280.5	51.5	71.481	240	231.044
																			265.262	89.7			254.065	280	52	71.9086	239.996	231
																			265.363	88.7			254.047	279.5	52.107	72	239.914	230
																			265.465	87.7			254.03	279	52.5	72.3357	239.832	229
																			265.5	87.3497			254.012	278.5	53	72.7621	239.749	228
																			265.565	86.7			254	278.145	53.2793	73	239.667	227
																			265.666	85.7			253.995	278	53.5	73.188	239.584	226
																			265.766	84.7			253.977	277.5	54	73.6134	239.501	225
																			265.866	83.7			253.96	277	54.4552	74	239.5	224.982
																			265.966	82.7			253.942	276.5	54.5	74.0381	239.419	224
																			266	82.3568			253.924	276	55	74.4622	239.336	223
																			266.065	81.7			253.907	275.5	55.5	74.8857	239.252	222
																			266.164	80.7			253.889	275	55.6352	75	239.169	221
																			266.263	79.7			253.871	274.5	56	75.3085	239.086	220
																			266.361	78.7			253.853	274	56.5	75.7307	239.003	219
																			266.46	77.7			253.836	273.5	56.8195	76	239	218.968
																			266.5	77.2874			253.818	273	57	76.1522	238.919	218
																			266.557	76.7			253.8	272.5	57.5	76.573	238.835	217
																			266.655	75.7			253.782	272	58	76.9932	238.752	216
																			266.752	74.7			253.764	271.5	58.0082	77	238.668	215
																			266.849	73.7			253.746	271	58.5	77.4126	238.584	214
																			266.946	72.7			253.728	270.5	59	77.8314	238.5	213
																			267	72.1381			253.71	270	59.2017	78	238.5	213
																			267.042	71.7			253.692	269.5	59.5	78.2495	238.416	212
																			267.138	70.7			253.673	269	60	78.6668	238.238	209.885
																			267.234	69.7			253.655	268.5	60.3999	79
																			267.329	68.7			253.637	268	60.5	79.0834
																			267.424	67.7			253.619	267.5	61	79.4993
																			267.5	66.905			253.6	267	61.5	79.9145
																			267.519	66.7			253.582	266.5	61.6032	80
																			267.614	65.7			253.564	266	62	80.3289
																			267.708	64.7			253.545	265.5	62.5	80.7426
																			267.802	63.7			253.527	265	62.8118	81
																			267.896	62.7			253.508	264.5	63	81.1555
																			267.989	61.7			253.5	264.279	63.5	81.5677
																			268	61.5837			253.49	264	64	81.9791
																			268.082	60.7			253.471	263.5	64.0255	82
																			268.175	59.7			253.452	263	64.5	82.3897
																			268.267	58.7			253.434	262.5	65	82.7996
																			268.359	57.7			253.415	262	65.2449	83
																			268.451	56.7			253.396	261.5	65.5	83.2087
																			268.5	56.1691			253.377	261	66	83.6171
																			268.543	55.7			253.358	260.5	66.4697	84
																			268.634	54.7			253.339	260	66.5	84.0247
																			268.725	53.7			253.321	259.5	67	84.4315
																			268.816	52.7			253.302	259	67.5	84.8376
																			268.906	51.7			253.283	258.5	67.7004	85
																			268.996	50.7			253.263	258	68	85.2428
																			269	50.6568			253.244	257.5	68.5	85.6473
																			269.086	49.7			253.225	257	68.9368	86
																			269.175	48.7			253.206	256.5	69	86.051
																			269.264	47.7			253.187	256	69.5	86.454
																			269.353	46.7			253.168	255.5	70	86.8562
																			269.442	45.7			253.148	255	70.1792	87
																			269.5	45.0398			253.129	254.5	70.5	87.2576
																			269.53	44.7			253.11	254	71	87.6582
																			269.618	43.7			253.09	253.5	71.4274	88
																			269.705	42.7			253.071	253	71.5	88.058
																			269.793	41.7			253.051	252.5	72	88.4571
																			269.88	40.7			253.032	252	72.5	88.8555
																			269.966	39.7			253.012	251.5	72.6818	89
																			270	39.3126			253	251.185	73	89.253
																			270.053	38.7			252.993	251	73.5	89.6498
																			270.139	37.7			252.973	250.5	73.9421	90
																			270.225	36.7			252.953	250	74	90.0458
																			270.31	35.7			252.934	249.5	74.5	90.4411
																			270.395	34.7			252.914	249	75	90.8356
																			270.48	33.7			252.894	248.5	75.2087	91
																			270.5	33.4676			252.874	248	75.5	91.2294
																			270.565	32.7			252.854	247.5	76	91.6224
																			270.649	31.7			252.834	247	76.4813	92
																			270.733	30.7			252.814	246.5	76.5	92.0147
																			270.817	29.7			252.794	246	77	92.4062
																			270.9	28.7			252.774	245.5	77.5	92.797
																			270.983	27.7			252.754	245	77.7603	93
																			271	27.4967			252.734	244.5	78	93.1871
																			271.066	26.7			252.713	244	78.5	93.5764
																			271.148	25.7			252.693	243.5	79	93.965
																			271.23	24.7			252.673	243	79.0452	94
																			271.312	23.7			252.652	242.5	79.5	94.3529
																			271.394	22.7			252.632	242	80	94.74
																			271.475	21.7			252.612	241.5	80.3364	95
																			271.5	21.3903			252.591	241	80.5	95.1265
																			271.556	20.7			252.571	240.5	81	95.5122
																			271.636	19.7			252.55	240	81.5	95.8972
																			271.716	18.7			252.53	239.5	81.6337	96
																			271.796	17.7			252.509	239	82	96.2816
																			271.876	16.7			252.5	238.782	82.5	96.6652
																			271.956	15.7			252.488	238.5	82.9371	97
																			272	15.1382			252.468	238	83	97.0482
																			272.035	14.7			252.447	237.5	83.5	97.4305
																			272.113	13.7			252.426	237	84	97.8121
																			272.192	12.7			252.405	236.5	84.2467	98
																			272.27	11.7			252.384	236	84.5	98.193
																			272.347	10.7			252.363	235.5	85	98.5733
																			272.425	9.7			252.342	235	85.5	98.9529
																			272.5	8.72871			252.321	234.5	85.5622	99
																			272.502	8.7			252.3	234	86	99.3318
																			272.579	7.7			252.279	233.5	86.5	99.7101
																			272.655	6.7			252.258	233	86.8838	100
																			272.732	5.7			252.236	232.5	87	100.088
																			272.807	4.7			252.215	232	87.5	100.465
																			272.883	3.7			252.194	231.5	88	100.841
																			272.958	2.7			252.172	231	88.2113	101
																			273	2.14633			252.151	230.5	88.5	101.217
																							252.129	230	89	101.592
																							252.108	229.5	89.5	101.967
																							252.086	229	89.5446	102
																							252.065	228.5	90	102.341
																							252.043	228	90.5	102.714
																							252.022	227.5	90.8838	103
																							252	227.002	91	103.087
																							252	227	91.5	103.459
																							251.978	226.5	92	103.83
																							251.956	226	92.2286	104
																							251.934	225.5	92.5	104.201
																							251.912	225	93	104.572
																							251.89	224.5	93.5	104.942
																							251.868	224	93.579	105
																							251.846	223.5	94	105.311
																							251.824	223	94.5	105.68
																							251.802	222.5	94.9349	106
																							251.78	222	95	106.048
																							251.757	221.5	95.5	106.416
																							251.735	221	96	106.783
																							251.713	220.5	96.2962	107
																							251.69	220	96.5	107.149
																							251.668	219.5	97	107.516
																							251.646	219	97.5	107.881
																							251.623	218.5	97.6628	108
																							251.6	218	98	108.246
																							251.578	217.5	98.5	108.611
																							251.555	217	99	108.975
																							251.532	216.5	99.0344	109
																							251.51	216	99.5	109.339
																							251.5	215.788	100	109.702
																							251.487	215.5	100.411	110
																							251.464	215	100.5	110.064
																							251.441	214.5	101	110.427
																							251.418	214	101.5	110.788
																							251.395	213.5	101.793	111
																							251.372	213	102	111.15
																							251.349	212.5	102.5	111.511
																							251.325	212	103	111.871
																							251.302	211.5	103.179	112
																							251.279	211	103.5	112.231
																							251.256	210.5	104	112.59
																							251.232	210	104.5	112.95
																							251.209	209.5	104.57	113
																							251.185	209	105	113.308
																							251.162	208.5	105.5	113.667
																							251.119	207.593	105.966	114
																									106	114.025
																									106.5	114.382
																									107	114.739
																									107.366	115
																									107.5	115.096
																									108	115.452
																									108.5	115.808
																									108.77	116
																									109	116.164
																									109.5	116.519
																									110	116.874
																									110.178	117
																									110.5	117.229
																									111	117.583
																									111.5	117.937
																									111.59	118
																									112	118.29
																									112.5	118.643
																									113	118.996
																									113.005	119
																									113.5	119.349
																									114	119.701
																									114.425	120
																									114.5	120.053
																									115	120.405
																									115.5	120.756
																									115.847	121
																									116	121.107
																									116.5	121.458
																									117	121.809
																									117.273	122
																									117.5	122.159
																									118	122.509
																									118.5	122.859
																									118.702	123
																									119	123.208
																									119.5	123.558
																									120	123.907
																									120.134	124
																									120.5	124.256
																									121	124.604
																									121.5	124.952
																									121.568	125
																									122	125.301
																									122.5	125.649
																									123	125.996
																									123.005	126
																									123.5	126.344
																									124	126.691
																									124.445	127
																									124.5	127.038
																									125	127.385
																									125.5	127.732
																									125.887	128
																									126	128.078
																									126.5	128.425
																									127	128.771
																									127.331	129
																									127.5	129.117
																									128	129.463
																									128.5	129.809
																									128.777	130
																									129	130.154
																									129.5	130.5
																									130	130.845
																									130.224	131
																									130.5	131.191
																									131	131.536
																									131.5	131.881
																									131.673	132
																									132	132.225
																									132.5	132.57
																									133	132.915
																									133.124	133
																									133.5	133.259
																									134	133.604
																									134.5	133.948
																									134.575	134
																									135	134.292
																									135.5	134.637
																									136	134.981
																									136.028	135
																									136.5	135.325
																									137	135.669
																									137.482	136
																									137.5	136.012
																									138	136.356
																									138.5	136.7
																									138.936	137
																									139	137.044
																									139.5	137.387
																									140	137.731
																									140.392	138
																									140.5	138.075
																									141	138.418
																									141.5	138.762
																									141.847	139
																									142	139.105
																									142.5	139.449
																									143	139.792
																									143.303	140
																									143.5	140.135
																									144	140.479
																									144.5	140.822
																									144.759	141
																									145	141.166
																									145.5	141.509
																									146	141.853
																									146.214	142
																									146.5	142.196
																									147	142.54
																									147.5	142.883
																									147.67	143
																									148	143.227
																									148.5	143.57
																									149	143.914
																									149.125	144
																									149.5	144.258
																									150	144.601
																									150.5	144.945
																									150.58	145
																									151	145.289
																									151.5	145.633
																									152	145.977
																									152.034	146
																									152.5	146.321
																									153	146.665
																									153.487	147
																									153.5	147.009
																									154	147.353
																									154.5	147.697
																									154.939	148
																									155	148.042
																									155.5	148.386
																									156	148.731
																									156.39	149
																									156.5	149.076
																									157	149.421
																									157.5	149.765
																									157.84	150
																									158	150.11
																									158.5	150.456
																									159	150.801
																									159.288	151
																									159.5	151.146
																									160	151.492
																									160.5	151.838
																									160.735	152
																									161	152.183
																									161.5	152.529
																									162	152.875
																									162.18	153
																									162.5	153.222
																									163	153.568
																									163.5	153.915
																									163.623	154
																									164	154.261
																									164.5	154.608
																									165	154.955
																									165.064	155
																									165.5	155.303
																									166	155.65
																									166.5	155.998
																									166.503	156
																									167	156.346
																									167.5	156.694
																									167.94	157
																									168	157.042
																									168.5	157.39
																									169	157.739
																									169.374	158
																									169.5	158.088
																									170	158.437
																									170.5	158.786
																									170.806	159
																									171	159.136
																									171.5	159.485
																									172	159.835
																									172.235	160
																									172.5	160.185
																									173	160.536
																									173.5	160.887
																									173.662	161
																									174	161.238
																									174.5	161.589
																									175	161.94
																									175.085	162
																									175.5	162.292
																									176	162.644
																									176.5	162.996
																									176.506	163
																									177	163.349
																									177.5	163.701
																									177.923	164
																									178	164.054
																									178.5	164.408
																									179	164.761
																									179.337	165
																									179.5	165.115
																									180	165.47
																									180.5	165.824
																									180.748	166
																									181	166.179
																									181.5	166.534
																									182	166.89
																									182.155	167
																									182.5	167.245
																									183	167.602
																									183.5	167.958
																									183.559	168
																									184	168.315
																									184.5	168.672
																									184.959	169
																									185	169.029
																									185.5	169.387
																									186	169.745
																									186.355	170
																									186.5	170.104
																									187	170.463
																									187.5	170.822
																									187.748	171
																									188	171.181
																									188.5	171.541
																									189	171.902
																									189.136	172
																									189.5	172.262
																									190	172.623
																									190.5	172.985
																									190.521	173
																									191	173.347
																									191.5	173.709
																									191.901	174
																									192	174.072
																									192.5	174.435
																									193	174.798
																									193.277	175
																									193.5	175.162
																									194	175.526
																									194.5	175.891
																									194.649	176
																									195	176.256
																									195.5	176.622
																									196	176.988
																									196.017	177
																									196.5	177.354
																									197	177.721
																									197.38	178
																									197.5	178.088
																									198	178.456
																									198.5	178.824
																									198.739	179
																									199	179.193
																									199.5	179.562
																									200	179.931
																									200.093	180
																									200.5	180.301
																									201	180.672
																									201.442	181
																									201.5	181.043
																									202	181.414
																									202.5	181.786
																									202.787	182
																									203	182.159
																									203.5	182.532
																									204	182.905
																									204.127	183
																									204.5	183.279
																									205	183.653
																									205.462	184
																									205.5	184.028
																									206	184.404
																									206.5	184.78
																									206.793	185
																									207	185.156
																									207.5	185.533
																									208	185.911
																									208.118	186
																									208.5	186.289
																									209	186.667
																									209.439	187
																									209.5	187.047
																									210	187.426
																									210.5	187.807
																									210.754	188
																									211	188.187
																									211.5	188.569
																									212	188.951
																									212.064	189
																									212.5	189.333
																									213	189.716
																									213.37	190
																									213.5	190.1
																									214	190.484
																									214.5	190.869
																									214.67	191
																									215	191.254
																									215.5	191.64
																									215.965	192
																									216	192.027
																									216.5	192.414
																									217	192.802
																									217.255	193
																									217.5	193.19
																									218	193.579
																									218.5	193.969
																									218.54	194
																									219	194.359
																									219.5	194.75
																									219.819	195
																									220	195.142
																									220.5	195.534
																									221	195.926
																									221.094	196
																									221.5	196.32
																									222	196.714
																									222.362	197
																									222.5	197.109
																									223	197.504
																									223.5	197.9
																									223.626	198
																									224	198.297
																									224.5	198.694
																									224.884	199
																									225	199.092
																									225.5	199.491
																									226	199.89
																									226.137	200
																									226.5	200.29
																									227	200.691
																									227.385	201
																									227.5	201.092
																									228	201.495
																									228.5	201.897
																									228.627	202
																									229	202.301
																									229.5	202.705
																									229.864	203
																									230	203.11
																									230.5	203.516
																									231	203.922
																									231.096	204
																									231.5	204.329
																									232	204.737
																									232.322	205
																									232.5	205.146
																									233	205.555
																									233.5	205.965
																									233.542	206
																									234	206.376
																									234.5	206.788
																									234.758	207
																									235	207.2
																									235.5	207.613
																									235.968	208
																									236	208.027
																									236.5	208.441
																									237	208.857
																									237.172	209
																									237.5	209.273
																									238	209.69
																									238.237	209.885

## Sheet: Figure 2b
Na2CO3			KCl			MgSO4			Urea			Na2SO4			H2O (Ice Ih - Liquid)		H2O (Ice III - Liquid)		H2O (Ice Ih - Ice III)
ΔT (K)	P (MPa)	Error	ΔT (K)	P (MPa)	Error	ΔT (K)	P (MPa)	Error	ΔT (K)	P (MPa)	Error	ΔT (K)	P (MPa)	Error	ΔT (K)	P (MPa)	ΔT (K)	P (MPa)	ΔT (K)	P (MPa)
29.6	214.84	1.7227	37.28	210.86	1.6221	30.29	210.24	2.0295	36.58	211.5	3.1701	32.83	214.58	0.489	22.0309	207.593	16.9859	350.11	34.9123	209.885
29.1	214.8	1.6143	36.78	211.66	1.5913	29.79	210.21	4.5789	36.08	212.19	2.9562	32.33	214.54	0.5562	21.65	204.852	17.0017	349.5	34.65	209.84
28.6	215	1.673	36.28	211.31	1.4443	29.29	210.07	0.2504	35.58	210.4	2.5269	31.83	213.63	0.5111	21.629	204.7	17.0145	349	34.15	209.748
28.1	215.32	1.8015	35.78	211.47	1.3587	28.79	209.88	0.2382	35.08	211.71	1.0845	31.33	213.23	0.511	21.4909	203.7	17.0273	348.5	33.65	209.656
27.6	215.71	1.9685	35.28	211.69	2.291	28.29	209.71	0.2373	34.58	211.69	0.9134	30.83	212.92	0.4604	21.353	202.7	17.0402	348	33.15	209.564
27.1	216.04	2.1077	34.78	212.06	2.2822	27.79	209.55	0.2245	34.08	211.66	1.1647	30.33	212.93	0.4132	21.2154	201.7	17.0531	347.5	32.7974	209.5
26.6	216.29	2.1808	34.28	211.79	2.278	27.29	209.39	0.2288	33.58	211.72	0.9104	29.83	213.23	0.5267	21.15	201.224	17.066	347	32.65	209.473
26.1	216.54	2.276	33.78	212.2	2.3683	26.79	209.22	0.2381	33.08	211.8	2.1537	29.33	213.56	0.6775	21.0782	200.7	17.0789	346.5	32.15	209.382
25.6	216.67	2.295	33.28	212.24	2.1668	26.29	209.05	0.2417	32.58	211.18	1.9894	28.83	213.88	0.8192	20.9415	199.7	17.0919	346	31.65	209.291
25.1	217.03	2.4714	32.78	211.76	1.7105	25.79	208.86	0.2479	32.08	211.76	1.8637	28.33	214.17	0.9503	20.805	198.7	17.1049	345.5	31.15	209.2
24.6	217.24	2.5282	32.28	212.23	1.812	25.29	208.7	0.2524	31.58	211.48	1.063	27.83	214.5	1.0859	20.6687	197.7	17.1179	345	30.65	209.11
24.1	217.22	2.4189	31.78	211.94	1.6675	24.79	208.52	0.2648	31.08	211.02	0.9964	27.33	214.8	1.243	20.65	197.563	17.131	344.5	30.15	209.02
23.6	217.27	2.436	31.28	212.17	1.5556	24.29	208.34	0.2734	30.58	211.43	0.5361	26.83	215.19	1.4128	20.533	196.7	17.1441	344	29.65	208.93
23.1	212.2	0.4157	30.78	212.22	1.4317	23.79	208.17	0.2803	30.08	211.52	0.9804	26.33	215.11	1.2574	20.3976	195.7	17.15	343.774	29.15	208.84
22.6	208.69	-0.842	30.28	212.09	1.9661	23.29	208.01	0.2821	29.58	211.72	0.6389	25.83	214.83	1.1032	20.2625	194.7	17.1572	343.5	28.65	208.751
22.1	208.17	0.1825	29.78	212.19	1.7543	22.79	207.79	0.3118	29.08	211.53	0.2958	25.33	214.65	1.0309	20.15	193.866	17.1704	343	28.15	208.661
21.6	205.33	0.7236	29.28	212.25	1.5467	22.29	207.6	0.3049	28.58	211.54	0.5696	24.83	214.32	0.7018	20.1276	193.7	17.1836	342.5	27.65	208.573
21.1	201.58	0.6944	28.78	212.48	1.7727	21.79	207.27	0.1043	28.08	211.33	0.5708	24.33	214.08	0.5497	19.9934	192.7	17.1969	342	27.2404	208.5
20.6	197.75	0.6331	28.28	212.28	1.8551	21.29	204.23	0.1566	27.58	210.87	0.6914	23.83	213.48	0.8636	19.8594	191.7	17.2101	341.5	27.15	208.484
20.1	193.92	0.5892	27.78	212.25	1.8748	20.79	200.52	0.1575	27.08	211.09	0.5884	23.33	210.84	0.1541	19.7256	190.7	17.2235	341	26.65	208.396
19.6	190.01	0.4972	27.28	212.64	1.8003	20.29	196.94	0.2363	26.58	211.05	0.2077	22.83	207.77	0.7521	19.65	190.134	17.2368	340.5	26.15	208.308
19.1	186.1	0.513	26.78	212.68	2.0124	19.79	193.29	0.249	26.08	210.5	0.2626	22.33	204.39	1.7721	19.5922	189.7	17.2501	340	25.65	208.22
18.6	182.18	0.4527	26.28	212.73	2.0396	19.29	189.62	0.2389	25.58	209.72	0.4559	21.83	201.03	1.63	19.4593	188.7	17.2635	339.5	25.15	208.132
18.1	178.1	0.3882	25.78	212.8	1.7046	18.79	186.03	0.2682	25.08	210.48	0.0446	21.33	197.53	1.5948	19.3266	187.7	17.277	339	24.65	208.045
17.6	174.14	0.3307	25.28	212.89	1.2515	18.29	182.26	0.273	24.58	211.07	0.0742	20.83	193.96	1.5436	19.1941	186.7	17.2904	338.5	24.15	207.958
17.1	170.07	0.2954	24.78	212.99	1.8257	17.79	178.41	0.2843	24.08	211.04	0.5368	20.33	190.36	1.524	19.15	186.366	17.3039	338	23.65	207.872
16.6	166	0.2656	24.28	213.05	1.8	17.29	174.48	0.2632	23.58	210.82	0.8461	19.83	186.68	1.514	19.0622	185.7	17.3174	337.5	23.15	207.785
16.1	161.86	0.2278	23.78	212.92	1.9813	16.79	170.45	0.2651	23.08	210.8	0.8791	19.33	182.9	1.5104	18.9306	184.7	17.3309	337	22.65	207.699
15.6	157.72	0.1986	23.28	211.82	2.2045	16.29	166.39	0.2619	22.58	210.72	0.5293	18.83	179.06	1.5162	18.7993	183.7	17.3445	336.5	22.15	207.613
15.1	153.6	0.2115	22.78	208.09	2.0107	15.79	162.26	0.2601	22.08	210.61	0.6194	18.33	175.19	1.4937	18.6681	182.7	17.3581	336	22.0309	207.593
14.6	149.3	0.1838	22.28	204.67	2.0185	15.29	157.98	0.221	21.58	210.47	0.5687	17.83	171.25	1.5514	18.65	182.561	17.3717	335.5
14.1	144.95	0.138	21.78	201.14	1.8284	14.79	153.44	0.2343	21.08	210.38	0.3807	17.33	167.29	1.5984	18.5376	181.7	17.3854	335
13.6	140.61	0.1473	21.28	197.42	1.9846	14.29	149.1	0.3175	20.58	208.04	0.271	16.83	163.29	1.6073	18.4074	180.7	17.3991	334.5
13.1	136.33	0.1579	20.78	193.67	1.8893	13.79	145.11	0.2861	20.08	204.34	0.1128	16.33	159.33	1.6113	18.2773	179.7	17.4128	334
12.6	131.85	0.1286	20.28	189.83	1.8321	13.29	140.82	0.2694	19.58	199.99	0.824	15.83	155.39	1.5894	18.15	178.719	17.4265	333.5
12.1	127.33	0.0737	19.78	185.94	2.2853	12.79	136.37	0.3156	19.08	195.7	0.4734	15.33	151.35	1.5462	18.1476	178.7	17.4403	333
11.6	122.83	0.0709	19.28	182.03	2.241	12.29	131.89	0.3933	18.58	191.52	0.8303	14.83	147.28	1.5514	18.0184	177.7	17.4541	332.5
11.1	118.2	0.0346	18.78	178.02	2.107	11.79	127.35	0.4048	18.08	187.65	0.5392	14.33	143.13	1.5752	17.8895	176.7	17.4679	332
10.6	113.32	0.0248	18.28	174.56	2.4586	11.29	122.74	0.3428	17.58	183.3	0.7728	13.83	138.85	1.5993	17.7608	175.7	17.4818	331.5
10.1	109.15	0.0295	17.78	170.55	2.2244	10.79	118.06	0.2382	17.08	179.26	0.8524	13.33	134.73	1.5399	17.65	174.838	17.4957	331
9.6	104.15	0.2967	17.28	166.71	1.997	10.29	113.31	0.2019	16.58	175.12	0.8651	12.83	130.5	1.4834	17.6324	174.7	17.5096	330.5
9.1	99.249	0.3478	16.78	162.39	2.2154	9.79	108.44	0.131	16.08	170.49	0.5281	12.33	126.17	1.4738	17.5046	173.7	17.5235	330
8.6	94.643	0.317	16.28	158.47	2.1606	9.29	103.54	0.1046	15.58	166.46	0.306	11.83	121.77	1.4607	17.377	172.7	17.5375	329.5
8.1	89.644	0.3601	15.78	154.4	1.9648	8.79	98.63	0.1424	15.08	162.53	0.0258	11.33	117.34	1.4514	17.2496	171.7	17.5515	329
7.6	84.637	0.3704	15.28	150.95	2.2115	8.29	93.636	0.1513	14.58	158.46	0.0373	10.83	112.87	1.4455	17.15	170.917	17.5655	328.5
7.1	79.547	0.3403	14.78	146.79	2.0412	7.79	88.519	0.1504	14.08	154.38	0.2849	10.33	108.31	1.4227	17.1225	170.7	17.5796	328
6.6	74.422	0.3524	14.28	142.6	2.0293	7.29	83.386	0.1467	13.58	149.91	0.1231	9.83	103.74	1.4122	16.996	169.7	17.5937	327.5
6.1	69.304	0.3882	13.78	138.5	2.1355	6.79	78.083	0.133	13.08	145.63	0.0946	9.33	99.255	1.2747	16.8697	168.7	17.6078	327
5.6	63.993	0.3939	13.28	132.96	1.8851	6.29	72.699	0.1137	12.58	141.06	0.1521	8.83	94.503	1.2774	16.7437	167.7	17.622	326.5
5.1	58.627	0.3976	12.78	128.64	2.1277	5.79	67.278	0.1207	12.08	136.5	0.079	8.33	89.71	1.2842	16.65	166.956	17.6362	326
4.6	53.178	0.463	12.28	122.06	2.0672	5.29	61.736	0.1334	11.58	131.89	0.0233	7.83	84.831	1.2731	16.6179	166.7	17.65	325.514
4.1	47.706	0.5399	11.78	117.68	2.165	4.79	56.104	0.1265	11.08	127.17	0.1128	7.33	79.92	1.2916	16.4927	165.7	17.6504	325.5
3.6	42.065	0.5976	11.28	112.93	2.0196	4.29	50.34	0.1237	10.58	122.34	0.0553	6.83	74.997	1.2791	16.3677	164.7	17.6647	325
3.1	36.334	0.6682	10.78	108.33	2.0894	3.79	44.446	0.1052	10.08	117.49	0.0408	6.33	69.887	1.2566	16.243	163.7	17.679	324.5
2.6	30.455	0.7732	10.28	103.99	2.2155	3.29	38.521	0.0951	9.58	112.5	0.0376	5.83	64.812	1.2493	16.15	162.953	17.6934	324
2.1	24.591	0.8752	9.78	99.614	2.1263	2.79	32.468	0.0766	9.08	107.64	0.0051	5.33	59.591	1.256	16.1185	162.7	17.7078	323.5
1.6	18.578	0.983	9.28	95.372	2.0399	2.29	26.347	0.0511	8.58	102.54	0.06	4.83	54.357	1.2552	15.9946	161.7	17.7222	323
1.1	12.653	1.1231	8.78	90.512	2.0489	1.79	20.033	0.0188	8.08	97.391	0.0022	4.33	48.953	1.2735	15.8709	160.7	17.7366	322.5
0.6	6.4386	1.1883	8.28	86.12	1.9586	1.29	13.592	0.0233	7.58	92.075	0.033	3.83	43.476	1.2822	15.7475	159.7	17.7511	322
			7.78	81.007	2.0154	0.79	6.9855	0.1302	7.08	86.721	0.151	3.33	37.892	1.2807	15.65	158.909	17.7656	321.5
			7.28	76.511	2.0095	0.29	0.44317	0.4133	6.58	81.441	0.2249	2.83	32.248	1.2986	15.6243	158.7	17.7802	321
			6.78	71.254	1.9401				6.08	75.174	0.2977	2.33	26.52	1.3252	15.5017	157.7	17.7947	320.5
			6.28	66.329	1.5315				5.58	69.915	0.286	1.83	20.597	1.3576	15.3793	156.7	17.8093	320
			5.78	61.563	1.5631				5.08	63.889	0.2677	1.33	14.62	1.4027	15.2572	155.7	17.824	319.5
			5.28	56.539	1.7654				4.58	58.163	0.3274	0.83	8.4469	1.419	15.15	154.821	17.8386	319
			4.78	51.374	1.9019				4.08	51.785	0.317	0.33	2.2311	1.4233	15.1353	154.7	17.8533	318.5
			4.28	46.433	1.9533				3.58	46.073	0.3174				15.014	153.7	17.868	318
			3.78	41.15	2.0354				3.08	39.392	0.3547				14.8929	152.7	17.8828	317.5
			3.28	35.877	2.0469				2.58	33.039	0.516				14.772	151.7	17.8976	317
			2.78	30.663	2.0473				2.08	26.146	0.5219				14.6514	150.7	17.9124	316.5
			2.28	25.091	2.0878				1.58	19.874	0.4701				14.65	150.689	17.9272	316
			1.78	19.698	2.109				1.08	12.381	0.5138				14.5313	149.7	17.9421	315.5
			1.28	13.979	2.1632				0.58	5.5037	0.488				14.4115	148.7	17.957	315
			0.78	8.5244	2.1054										14.292	147.7	17.972	314.5
			0.28	2.4953	2.0117										14.1726	146.7	17.9869	314
															14.15	146.51	18.0019	313.5
															14.0538	145.7	18.017	313
															13.9352	144.7	18.032	312.5
															13.817	143.7	18.0471	312
															13.6989	142.7	18.0623	311.5
															13.65	142.285	18.0774	311
															13.5813	141.7	18.0926	310.5
															13.464	140.7	18.1078	310
															13.347	139.7	18.1231	309.5
															13.2302	138.7	18.1384	309
															13.15	138.012	18.15	308.62
															13.1137	137.7	18.1537	308.5
															12.9978	136.7	18.1691	308
															12.882	135.7	18.1845	307.5
															12.7665	134.7	18.2	307
															12.6512	133.7	18.2155	306.5
															12.65	133.689	18.231	306
															12.5365	132.7	18.2466	305.5
															12.4221	131.7	18.2622	305
															12.3078	130.7	18.2778	304.5
															12.1938	129.7	18.2935	304
															12.15	129.315	18.3091	303.5
															12.0802	128.7	18.3249	303
															11.967	127.7	18.3406	302.5
															11.854	126.7	18.3564	302
															11.7413	125.7	18.3722	301.5
															11.65	124.889	18.3881	301
															11.6289	124.7	18.404	300.5
															11.5169	123.7	18.4199	300
															11.4052	122.7	18.4358	299.5
															11.2937	121.7	18.4518	299
															11.1825	120.7	18.4678	298.5
															11.15	120.407	18.4839	298
															11.0717	119.7	18.5	297.5
															10.9613	118.7	18.5161	297
															10.851	117.7	18.5322	296.5
															10.7411	116.7	18.5484	296
															10.65	115.87	18.5646	295.5
															10.6314	115.7	18.5809	295
															10.5222	114.7	18.5971	294.5
															10.4132	113.7	18.6134	294
															10.3045	112.7	18.6298	293.5
															10.196	111.7	18.6462	293
															10.15	111.275	18.65	292.883
															10.0879	110.7	18.6626	292.5
															9.98025	109.7	18.6791	292
															9.87279	108.7	18.6957	291.5
															9.76556	107.7	18.7122	291
															9.65857	106.7	18.7288	290.5
															9.65	106.62	18.7455	290
															9.55211	105.7	18.7622	289.5
															9.4459	104.7	18.7789	289
															9.33993	103.7	18.7956	288.5
															9.2342	102.7	18.8124	288
															9.15	101.902	18.8292	287.5
															9.12876	101.7	18.846	287
															9.02382	100.7	18.8629	286.5
															8.91911	99.7	18.8798	286
															8.81463	98.7	18.8967	285.5
															8.71039	97.7	18.9137	285
															8.65	97.1193	18.9307	284.5
															8.60652	96.7	18.9478	284
															8.50307	95.7	18.9649	283.5
															8.39985	94.7	18.982	283
															8.29687	93.7	18.9991	282.5
															8.19412	92.7	19.0163	282
															8.15	92.2696	19.0335	281.5
															8.09179	91.7	19.0508	281
															7.98983	90.7	19.0681	280.5
															7.88811	89.7	19.0854	280
															7.78663	88.7	19.1028	279.5
															7.68538	87.7	19.1202	279
															7.65	87.3497	19.1376	278.5
															7.58457	86.7	19.15	278.145
															7.48411	85.7	19.1551	278
															7.38388	84.7	19.1726	277.5
															7.2839	83.7	19.1902	277
															7.18415	82.7	19.2079	276.5
															7.15	82.3568	19.2255	276
															7.08484	81.7	19.2432	275.5
															6.98588	80.7	19.261	275
															6.88715	79.7	19.2787	274.5
															6.78867	78.7	19.2965	274
															6.69043	77.7	19.3144	273.5
															6.65	77.2874	19.3323	273
															6.5926	76.7	19.3502	272.5
															6.49514	75.7	19.3681	272
															6.39792	74.7	19.3861	271.5
															6.30095	73.7	19.4042	271
															6.20421	72.7	19.4222	270.5
															6.15	72.1381	19.4403	270
															6.10785	71.7	19.4584	269.5
															6.0119	70.7	19.4766	269
															5.91619	69.7	19.4948	268.5
															5.82072	68.7	19.5131	268
															5.7255	67.7	19.5313	267.5
															5.65	66.905	19.5497	267
															5.63058	66.7	19.568	266.5
															5.53614	65.7	19.5864	266
															5.44195	64.7	19.6048	265.5
															5.348	63.7	19.6233	265
															5.25429	62.7	19.6418	264.5
															5.16084	61.7	19.65	264.279
															5.15	61.5837	19.6604	264
															5.06788	60.7	19.679	263.5
															4.97521	59.7	19.6977	263
															4.88278	58.7	19.7164	262.5
															4.7906	57.7	19.7351	262
															4.69867	56.7	19.7539	261.5
															4.65	56.1691	19.7728	261
															4.60712	55.7	19.7916	260.5
															4.51597	54.7	19.8105	260
															4.42507	53.7	19.8295	259.5
															4.33442	52.7	19.8484	259
															4.24403	51.7	19.8674	258.5
															4.15388	50.7	19.8865	258
															4.15	50.6568	19.9056	257.5
															4.06426	49.7	19.9247	257
															3.97489	48.7	19.9439	256.5
															3.88578	47.7	19.9631	256
															3.79692	46.7	19.9823	255.5
															3.70832	45.7	20.0016	255
															3.65	45.0398	20.0209	254.5
															3.62007	44.7	20.0403	254
															3.53225	43.7	20.0597	253.5
															3.44468	42.7	20.0791	253
															3.35737	41.7	20.0986	252.5
															3.27032	40.7	20.1181	252
															3.18352	39.7	20.1377	251.5
															3.15	39.3126	20.15	251.185
															3.09715	38.7	20.1573	251
															3.01114	37.7	20.177	250.5
															2.92538	36.7	20.1967	250
															2.83989	35.7	20.2165	249.5
															2.75466	34.7	20.2363	249
															2.66968	33.7	20.2562	248.5
															2.65	33.4676	20.2761	248
															2.58517	32.7	20.296	247.5
															2.50098	31.7	20.316	247
															2.41705	30.7	20.336	246.5
															2.33339	29.7	20.356	246
															2.24999	28.7	20.3761	245.5
															2.16685	27.7	20.3963	245
															2.15	27.4967	20.4164	244.5
															2.08418	26.7	20.4366	244
															2.00183	25.7	20.4569	243.5
															1.91974	24.7	20.4772	243
															1.83792	23.7	20.4975	242.5
															1.75637	22.7	20.5179	242
															1.67509	21.7	20.5383	241.5
															1.65	21.3903	20.5588	241
															1.59424	20.7	20.5793	240.5
															1.51375	19.7	20.5998	240
															1.43352	18.7	20.6204	239.5
															1.35356	17.7	20.641	239
															1.27387	16.7	20.65	238.782
															1.19446	15.7	20.6617	238.5
															1.15	15.1382	20.6825	238
															1.11542	14.7	20.7033	237.5
															1.0368	13.7	20.7241	237
															0.958445	12.7	20.745	236.5
															0.880367	11.7	20.766	236
															0.802563	10.7	20.787	235.5
															0.725035	9.7	20.808	235
															0.65	8.72871	20.829	234.5
															0.647789	8.7	20.8501	234
															0.571054	7.7	20.8713	233.5
															0.494598	6.7	20.8925	233
															0.418418	5.7	20.9137	232.5
															0.342518	4.7	20.935	232
															0.266897	3.7	20.9563	231.5
															0.191555	2.7	20.9777	231
															0.15	2.14633	20.9991	230.5
																	21.0205	230
																	21.042	229.5
																	21.0635	229
																	21.0851	228.5
																	21.1067	228
																	21.1284	227.5
																	21.15	227.002
																	21.1501	227
																	21.1719	226.5
																	21.1938	226
																	21.2157	225.5
																	21.2376	225
																	21.2596	224.5
																	21.2817	224
																	21.3037	223.5
																	21.3259	223
																	21.348	222.5
																	21.3703	222
																	21.3925	221.5
																	21.4148	221
																	21.4372	220.5
																	21.4596	220
																	21.482	219.5
																	21.5045	219
																	21.527	218.5
																	21.5496	218
																	21.5722	217.5
																	21.5949	217
																	21.6176	216.5
																	21.6403	216
																	21.65	215.788
																	21.6632	215.5
																	21.6861	215
																	21.7091	214.5
																	21.7321	214
																	21.7551	213.5
																	21.7782	213
																	21.8014	212.5
																	21.8246	212
																	21.8478	211.5
																	21.8711	211
																	21.8945	210.5
																	21.9179	210
																	21.9413	209.5
																	21.9648	209
																	21.9883	208.5
																	22.0309	207.593

## Sheet: Figure 2c
NaHCO3 (Slow Cooling)		NaHCO3 (Fast Cooling)		NaHCO3 (Slow+Fast Cooling)		NaCl (Fast Cooling)		NaCl (Slow Cooling)				MgCl2 (Fast Cooling)		MgCl2 (Slow Cooling)				NaCl (Kanno et al.)
T (K)	P (MPa)	T (K)	P (MPa)	T (K)	P (MPa)	T (K)	P (MPa)	T (K)	P (MPa)	T (K)	P (MPa)	T (K)	P (MPa)	T (K)	P (MPa)	T (K)	P (MPa)	T (K)	P (MPa)
213.15	210.39	213.15	211.51	223.15	198.41	203.15	224.57	195.15	214.05	195.15	215.08	218.15	163.34	203.15	198.56	203.15	220.3	232.44	205.968
213.65	210.46	213.65	210.81	223.65	198.18	203.65	225.69	195.65	214.22	195.65	214.97	218.65	159.73	203.65	197.56	203.65	220.34	234.108	193.856
214.15	210.34	214.15	212.35	224.15	196.31	204.15	227.05	196.15	214.17	196.15	214.99	219.15	159.48	204.15	195.94	204.15	220.1	234.517	184.423
214.65	210.33	214.65	212.5	224.65	195.74	204.65	227.42	196.65	214.33	196.65	214.97	219.65	156.19	204.65	193.82	204.65	220.45	235.671	172.978
215.15	210.44	215.15	212.94	225.15	195.28	205.15	228.91	197.15	214.45	197.15	214.95	220.15	154.24	205.15	191.85	205.15	222.29	237.062	152.323
215.65	210.33	215.65	212.26	225.65	193.44	205.65	229.61	197.65	215	197.65	214.93	220.65	152.1	205.65	190.26	205.65	223.07	237.479	135.25
216.15	209.97	216.15	212.04	226.15	191.98	206.15	229.36	198.15	215.19	198.15	214.94	221.15	150.4	206.15	188.48	206.15	224.8	239.494	118.648
216.65	210.24	216.65	212.34	226.65	190.73	206.65	229.74	198.65	215.61	198.65	214.86	221.65	148.41	206.65	186.46	206.65	226.22	241.168	101.367
217.15	210.21	217.15	212.07	227.15	189.42	207.15	229.83	199.15	215.31	199.15	214.8	222.15	146.2	207.15	186.34	207.15	227.06	241.971	98.0071
217.65	209.83	217.65	211.28	227.65	188.39	207.65	229.74	199.65	216.31	199.65	214.84	222.65	142.17	207.65	184.4	207.65	229.25	243.813	83.6499
218.15	209.98	218.15	212.12	228.15	186.78	208.15	229.58	200.15	217.29	200.15	214.72	223.15	140.41	208.15	182.72	208.15	230.13	245.376	62.5474
218.65	210.01	218.65	212.05	228.65	185.73	208.65	229.79	200.65	218.85	200.65	214.72	223.65	139.18	208.65	181.12	208.65	231.82	247.683	40.7807
219.15	210.01	219.15	211.92	229.15	183.86	209.15	230.13	201.15	220.01	201.15	214.69	224.15	137.26	209.15	179.3	209.15	233.04	248.608	29.5572
219.65	209.86	219.65	211.84	229.65	182.46	209.65	230.26	201.65	220.96	201.65	215.08	224.65	135.37	209.65	177.32	209.65	234.78	250.048	17.4418
220.15	209.86	220.15	211.71	230.15	181.36	210.15	230.71	202.15	222.3	202.15	215.69	225.15	132.33	210.15	175.62	210.15	236.62	251.379	0.156402
220.65	209.72	220.65	211.45	230.65	179.38	210.65	230.47	202.65	223.72	202.65	216.47	225.65	128.5	210.65	173.86	210.65	237.73
221.15	209.89	221.15	211.52	231.15	178.11	211.15	229.7	203.15	225.51	203.15	218.33	226.15	124.19	211.15	172.36	211.15	239.18
221.65	209.71	221.65	212.06	231.65	176.27	211.65	229.07	203.65	227.16	203.65	219.68	226.65	119.37	211.65	170.49	211.65	240.16
222.15	209.77	222.15	211.15	232.15	174.22	212.15	229.37	204.15	228	204.15	220.94	227.15	114.76	212.15	168.74	212.15	240.7
222.65	209.51	222.65	210.56	232.65	173.11	212.65	228.75	204.65	228.86	204.65	221.55	227.65	109.9	212.65	167.55	212.65	242.23
223.15	209.61	223.15	210.21	233.15	171.75	213.15	228.15	205.15	229.73	205.15	222.09	228.15	108.12	213.15	167.12	213.15	244.78
223.65	209.67	223.65	209.55	233.65	170.12	213.65	227.7	205.65	229.99	205.65	222.61	228.65	107.15	213.65	166.09	213.65	247.91
224.15	209.57	224.15	209.72	234.15	168.58	214.15	227.08	206.15	231.01	206.15	223.41	229.15	102.94	214.15	165.78	214.15	250.19
224.65	209.59	224.65	209.52	234.65	167.27	214.65	225.37	206.65	231.55	206.65	224.29	229.65	98.6	214.65	165.21	214.65	251.02
225.15	209.45	225.15	209.39	235.15	165.15	215.15	224.94	207.15	232.54	207.15	224.76	230.15	94.277	215.15	163.99	215.15	253.8
225.65	209.32	225.65	210.19	235.65	161.89	215.65	223.76	207.65	233.07	207.65	225.35	230.65	89.906	215.65	162.72	215.65	254.21
226.15	209.42	226.15	209.7	236.15	158.89	216.15	223.28	208.15	233.18	208.15	225.37	231.15	85.162	216.15	161.16	216.15	253.64
226.65	209.24	226.65	209.44	236.65	157.68	216.65	222.21	208.65	233.33	208.65	224.84	231.65	80.647	216.65	160.33	216.65	250.04
227.15	209.15	227.15	209.28	237.15	156.63	217.15	220.95	209.15	233.01	209.15	224.19	232.15	76.724	217.15	160.31	217.15	243.23
227.65	209.09	227.65	209.18	237.65	155.19	217.65	219.12	209.65	232.9	209.65	223	232.65	72.465	217.65	161.45	217.65	233.14
228.15	209.03	228.15	209.47	238.15	155	218.15	218.1	210.15	232.61	210.15	222.31	233.15	68.27	218.15	164.43	218.15	224.18
228.65	208.89	228.65	209.41	238.65	154.23	218.65	216.31	210.65	232.35	210.65	221.65	233.65	63.978	218.65	165.51	218.65	204.5
229.15	208.82	229.15	209.5	239.15	153.65	219.15	215.46	211.15	231.68	211.15	220.48	234.15	59.489	219.15	165.16	219.15	192.56
229.65	208.8	229.65	209.55	239.65	153.24	219.65	214.88	211.65	230.83	211.65	218.85	234.65	55.227	219.65	164.69	219.65	186.96
230.15	208.71	230.15	209.23	240.15	152.94	220.15	214.57	212.15	230.56	212.15	217.86	235.15	50.547	220.15	164.6	220.15	181.49
230.65	208.58	230.65	209.08	240.65	151.56	220.65	214.36	212.65	229.7	212.65	216.65	235.65	45.711	220.65	164.55	220.65	175.45
231.15	208.53	231.15	209.21	241.15	152.02	221.15	214.24	213.15	229.03	213.15	215.53	236.15	40.703	221.15	166.54	221.15	170.49
231.65	208.34	231.65	209.19	241.65	151.88	221.65	214.14	213.65	228.57	213.65	215.45	236.65	35.749	221.65	164.08	221.65	166.52
232.15	208.18	232.15	209.07	242.15	150.96	222.15	213.83	214.15	227.97	214.15	215.31	237.15	30.513	222.15	160.73	222.15	163.79
232.65	206.85	232.65	208.94	242.65	149.3	222.65	213.11	214.65	227.33	214.65	215.29	237.65	25.095	222.65	156.96	222.65	159.21
233.15	205.4	233.15	208.79	243.15	148.2	223.15	212.74	215.15	226.38	215.15	215.31	238.15	18.677	223.15	153.94	223.15	153.1
233.65	204	233.65	208.74	243.65	147.65	223.65	212.4	215.65	225.91	215.65	215.03	238.65	16.412	223.65	152.99	223.65	155.85
234.15	202.48	234.15	208.81	244.15	146.08	224.15	211.73	216.15	225.22	216.15	214.57	239.15	14.416	224.15	151.86	224.15	154.86
234.65	200.7	234.65	208.73	244.65	145.52	224.65	208.49	216.65	224.19	216.65	213.45	239.65	8.6126	224.65	148.33	224.65	151.15
235.15	199.35	235.15	208.58	245.15	145.26	225.15	205.26	217.15	223.35	217.15	212.22	240.15	2.8428	225.15	144.94	225.15	147.61
235.65	197.63	235.65	208.43	245.65	144.96	225.65	201.23	217.65	222.45	217.65	210.89			225.65	141.46	225.65	144.07
236.15	196.09	236.15	208.41	246.15	144.09	226.15	197.82	218.15	220.94	218.15	209.6			226.15	138.17	226.15	140.71
236.65	193.14	236.65	208.33	246.65	141.7	226.65	194.49	218.65	219.76	218.65	207.99			226.65	134.69	226.65	137.02
237.15	191.1	237.15	208.18	247.15	140.31	227.15	190.96	219.15	218.4	219.15	206.43			227.15	130.8	227.15	132.93
237.65	189.73	237.65	207.89	247.65	138.81	227.65	188	219.65	217.04	219.65	204.77			227.65	126.97	227.65	128.79
238.15	188.07	238.15	207.63	248.15	137.35	228.15	184.34	220.15	215.79	220.15	202.98			228.15	123.11	228.15	124.69
238.65	186.37	238.65	207.27	248.65	136.15	228.65	180.58	220.65	215.12	220.65	201.06			228.65	119.21	228.65	120.79
239.15	184.48	239.15	206.16	249.15	135.16	229.15	176.79	221.15	214.99	221.15	199.27			229.15	114.96	229.15	116.46
239.65	182.55	239.65	204.56	249.65	135.15	229.65	172.49	221.65	214.9	221.65	197.5			229.65	110.95	229.65	112.48
240.15	180.5	240.15	203.4	250.15	134.71	230.15	168.46	222.15	214.9	222.15	195.51			230.15	106.81	230.15	108.48
240.65	178.1	240.65	201.02	250.65	134.36	230.65	164.04	222.65	214.84	222.65	193.67			230.65	102.51	230.65	104.45
241.15	175.86	241.15	198.78	251.15	133.96	231.15	159.59	223.15	214.69	223.15	191.94			231.15	98.477	231.15	100.54
241.65	173.43	241.65	196.62	251.65	133.65	231.65	155.07	223.65	214.38	223.65	190.09			231.65	94.136	231.65	96.258
242.15	171.76	242.15	194.28	252.15	133.74	232.15	151.53	224.15	214.07	224.15	188.25			232.15	89.447	232.15	91.536
242.65	170.02	242.65	192.15	252.65	133.18	232.65	148.49	224.65	212.66	224.65	186.44			232.65	85.187	232.65	86.927
243.15	167.81	243.15	189.57	253.15	132.28	233.15	146.27	225.15	210.81	225.15	184.63			233.15	80.189	233.15	82.274
243.65	166.12	243.65	186.68	253.65	131.5	233.65	144.61	225.65	209.14	225.65	183.03			233.65	74.878	233.65	76.464
244.15	164.01	244.15	186.52	254.15	131.03	234.15	143.02	226.15	207	226.15	181.08			234.15	73.875	234.15	75.43
244.65	162.74	244.65	185.44	254.65	130.29	234.65	141.62	226.65	204.81	226.65	179.27			234.65	71.472	234.65	73.507
245.15	161.75	245.15	183.47	255.15	128.85	235.15	140.67	227.15	202.41	227.15	177.37			235.15	66.83	235.15	68.624
245.65	160.98	245.65	181.14	255.65	126.53	235.65	139.49	227.65	200	227.65	175.5			235.65	62.214	235.65	64.073
246.15	160.76	246.15	179.1	256.15	123.66	236.15	138.08	228.15	197.65	228.15	173.62			236.15	57.368	236.15	59.185
246.65	160.5	246.65	177.69	256.65	120.8	236.65	135.98	228.65	195.18	228.65	171.81			236.65	52.428	236.65	54.056
247.15	161.71	247.15	175.19	257.15	117.51	237.15	133.48	229.15	192.3	229.15	170.04			237.15	47.626	237.15	49.45
247.65	163.41	247.65	173.01	257.65	114.25	237.65	130.43	229.65	189.89	229.65	168.41			237.65	42.03	237.65	43.891
248.15	164.97	248.15	170.59	258.15	110.55	238.15	127.98	230.15	187.02	230.15	166.92			238.15	36.81	238.15	38.666
248.65	166.62	248.65	168.72	258.65	106.97	238.65	125.73	230.65	184.33	230.65	165.33			238.65	31.649	238.65	33.508
249.15	169.16	249.15	166.34	259.15	103.12	239.15	122.79	231.15	181.61	231.15	163.76			239.15	26.16	239.15	27.977
249.65	171.31	249.65	164.14	259.65	99.02	239.65	122.26	231.65	178.99	231.65	162.15			239.65	20.537	239.65	22.498
250.15	172.81	250.15	162.8	260.15	94.686	240.15	119.07	232.15	176.07	232.15	160.55			240.15	14.903	240.15	16.875
250.65	172.21	250.65	161.52	260.65	90.159	240.65	114.93	232.65	173.37	232.65	158.73			240.65	9.3359	240.65	10.884
251.15	169.28	251.15	160.11	261.15	85.546	241.15	106.17	233.15	170.43	233.15	156.75			241.15	4.2945	241.15	5.4416
251.65	165.89	251.65	158.7	261.65	81.029	241.65	103.57	233.65	167.48	233.65	154.86
252.15	162.16	252.15	157.37	262.15	76.389	242.15	98.717	234.15	164.37	234.15	152.74
252.65	158.76	252.65	155.58	262.65	71.83	242.65	93.964	234.65	161.32	234.65	150.55
253.15	154.88	253.15	154.09	263.15	67.156	243.15	89.408	235.15	158.12	235.15	148.44
253.65	150.91	253.65	152.26	263.65	62.183	243.65	84.699	235.65	154.93	235.65	146.37
254.15	146.94	254.15	149.12	264.15	57.342	244.15	79.984	236.15	151.81	236.15	144.38
254.65	142.68	254.65	151	264.65	52.385	244.65	74.956	236.65	148.67	236.65	142.47
255.15	138.67	255.15	149.7	265.15	47.377	245.15	69.761	237.15	145.72	237.15	140.72
255.65	134.82	255.65	147.6	265.65	42.3	245.65	64.798	237.65	143.21	237.65	139.05
256.15	130.45	256.15	145.72	266.15	37.088	246.15	59.549	238.15	142.12	238.15	138.24
256.65	126.93	256.65	143.9	266.65	31.673	246.65	54.266	238.65	140.3	238.65	141.21
257.15	122.23	257.15	141.38	267.15	25.968	247.15	48.743	239.15	136.28	239.15	137.07
257.65	118.09	257.65	138.2	267.65	20.593	247.65	43.072	239.65	131.63	239.65	131.54
258.15	114.03	258.15	135.14	268.15	15.132	248.15	37.348	240.15	128.39	240.15	128.03
258.65	109.18	258.65	130.71	268.65	9.1518	248.65	31.605	240.65	124.12	240.65	124.24
259.15	105.34	259.15	126.51	269.15	3.4376	249.15	25.549	241.15	119.53	241.15	120.22
259.65	100.47	259.65	122.32			249.65	19.323	241.65	114.86	241.65	115.69
260.15	96.277	260.15	118.15			250.15	13.212	242.15	110.19	242.15	111.12
260.65	92.057	260.65	113.82			250.65	7.052	242.65	105.34	242.65	106.31
261.15	87.04	261.15	109.48			251.15	0.3737	243.15	100.5	243.15	101.4
261.65	83.138	261.65	104.69					243.65	95.568	243.65	96.4
262.15	78.579	262.15	100.24					244.15	90.688	244.15	91.441
262.65	73.773	262.65	95.596					244.65	85.593	244.65	86.282
263.15	68.823	263.15	91.141					245.15	80.415	245.15	81.081
263.65	64.489	263.65	86.393					245.65	75.257	245.65	75.866
264.15	59.409	264.15	80.754					246.15	69.835	246.15	70.539
264.65	54.616	264.65	73.772					246.65	64.467	246.65	65.062
265.15	49.124	265.15	76.196					247.15	58.97	247.15	59.499
265.65	43.94	265.65	72.35					247.65	53.47	247.65	53.987
266.15	38.788	266.15	66.98					248.15	47.742	248.15	48.227
266.65	33.307	266.65	61.877					248.65	41.952	248.65	42.405
267.15	27.562	267.15	56.71					249.15	36.045	249.15	36.509
267.65	22.144	267.65	51.78					249.65	30.19	249.65	30.577
268.15	16.211	268.15	45.957					250.15	23.936	250.15	24.281
268.65	10.706	268.65	40.748					250.65	17.79	250.65	18.137
269.15	4.0629	269.15	35.724					251.15	11.386	251.15	11.822
		269.65	29.717					251.65	4.9729	251.65	5.4217
		270.15	24.355					252.15	0.0012	252.15	0.0245
		270.65	18.46
		271.15	12.579
		271.65	6.5751

## Sheet: Figure 5
Object	Surface Gravity (m/s^2)	Depth of the cenotectic (km)
Callisto	1.24	182
Titan	1.35	167
Europa	1.32	172
Ganymede	1.43	158
TRAPPIST-1 e	7.98	28
TRAPPIST-1 f	9.41	24
1gE exoplanet	9.81	23
Teegarden's Star c	10.04	22.5
TRAPPIST-1 g	10.12	22.3
Proxima Cen b	10.6	21.3
GJ 667 C f	11.82	19.1
GJ 667 C e	11.82	19.1
GJ 1061 d	12.14	18.6
Keppler-186 f	12.23	18.5
Keppler 2-18b	12.43	18.2
Keppler-442 b	12.68	17.8
Keppler-1229 b	12.68	17.8
LHS 1140 b	23.22	9.7

## Sheet: Supplementary Figure 2
Isochoric Fast Cooling						Isochoric Warming
	Chamber 1	Chamber 2	Chamber 3	Bath Temperature			Chamber 1	Chamber 2	Chamber 3	Bath Temperature
Time (min)	P (MPa)	P (MPa)	P (MPa)	Time (min)	T (K)	Time (min)	P (MPa)	P (MPa)	P (MPa)	Time (min)	T (K)
0	0.0033	0.0003	0.0027	0	218.14	64.915	212.217	203.419	208.184	64.915	218.14
1.00167	-0.0459	-0.038	-0.0908	1.00167	218.14	65.9167	212.185	203.601	208.242	84.915	218.14
2.00167	-0.0206	-0.0008	69.7167	2.00167	218.14	66.9183	212.154	203.786	208.295	86.915	218.63
3.00167	129.213	104.773	202.551	3.00167	218.14	67.9183	212.132	203.987	208.352	106.915	218.63
4.00167	200.466	178.555	255.224	4.00167	218.14	68.9183	212.114	204.175	208.404	108.915	219.08
5.00167	240.637	216.611	226.583	5.00167	218.14	69.92	212.1	204.321	208.447	128.915	219.08
6.00167	252.633	237.417	207.485	6.00167	218.14	70.92	212.084	204.48	208.483	130.915	219.61
7.00167	219.707	249.312	195.824	7.00167	218.14	71.92	212.077	204.604	208.517	150.915	219.61
8.00167	215.758	257.837	185.667	8.00167	218.14	72.92	212.079	204.715	208.543	152.915	220.13
9.00167	215.458	264.871	222.744	9.00167	218.14	73.9217	212.082	204.814	208.565	172.915	220.13
10.0017	215.675	239.786	210.891	10.0017	218.14	74.9217	212.084	204.92	208.577	174.915	220.63
11.0017	215.441	245.266	204.328	11.0017	218.14	75.9217	212.082	205.035	208.578	194.915	220.63
12.0017	215.21	249.635	199.153	12.0017	218.14	76.9233	212.079	205.144	208.588	196.915	221.07
13.0017	215.065	254.244	195.107	13.0017	218.14	77.9233	212.072	205.245	208.598	216.915	221.07
14.0017	214.786	258.491	212.511	14.0017	218.14	78.9233	212.067	205.348	208.608	218.915	221.62
15.0017	214.592	261.98	217.613	15.0017	218.14	79.9233	212.057	205.439	208.619	238.915	221.62
16	214.641	265.094	220.117	16	218.14	80.925	212.046	205.518	208.626	240.915	222.2
17	214.266	268	221.763	17	218.14	81.925	212.036	205.594	208.643	260.915	222.2
18	214.164	270.707	217.114	18	218.14	82.925	212.025	205.682	208.657	262.915	222.89
19	214.2	273.065	213.19	19	218.14	83.925	212.021	205.786	208.673	282.915	222.89
20	213.776	275.332	210.708	20	218.14	84.9267	212.017	205.881	208.695	284.915	223.33
21	213.18	277.421	208.947	21	218.14	85.9267	212.019	205.978	208.718	304.915	223.33
22	212.677	280.339	207.633	22	218.14	86.925	212.024	206.094	208.752	306.915	224.09
23	212.06	282.859	206.65	23	218.14	87.9267	212.048	206.222	208.816	326.915	224.09
24	211.76	215.862	205.877	24	218.14	88.9267	212.086	206.355	208.906	328.915	225.05
25	212.011	205.401	205.368	25	218.14	89.9267	212.121	206.487	209.004	348.915	225.05
26	211.977	200.526	205.09	26	218.14	90.9267	212.153	206.631	209.099	350.915	225.9
27	211.816	197.029	204.943	27	218.14	91.9283	212.178	206.794	209.19	370.915	225.9
27.9983	211.767	194.344	204.878	27.9983	218.14	92.9283	212.199	206.967	209.276	372.915	226.3
29	211.957	191.914	204.897	29	218.14	93.9283	212.211	207.141	209.352	392.915	226.3
29.9983	212.166	189.75	204.927	29.9983	218.14	94.9283	212.213	207.309	209.424	394.915	226.94
30.9983	212.24	187.768	204.951	30.9983	218.14	95.93	212.216	207.483	209.492	414.915	226.94
31.9983	212.176	186.007	204.938	31.9983	218.14	96.93	212.216	207.681	209.55	416.915	227.39
32.9983	212.078	184.423	204.861	32.9983	218.14	97.93	212.219	207.876	209.606	436.915	227.39
33.9983	211.982	182.977	204.742	33.9983	218.14	98.93	212.222	208.061	209.657	438.915	227.86
34.9983	211.893	181.674	204.619	34.9983	218.14	99.9317	212.225	208.238	209.706	458.915	227.86
35.9983	211.844	210.448	204.542	35.9983	218.14	100.932	212.23	208.421	209.75	460.915	228.4
36.9967	211.852	213.736	204.544	36.9967	218.14	101.932	212.232	208.6	209.794	480.915	228.4
37.9983	211.795	215.322	204.648	37.9983	218.14	102.932	212.24	208.763	209.838	482.915	228.8
38.9983	211.714	216.37	204.804	38.9983	218.14	103.933	212.249	208.925	209.873	502.915	228.8
39.9983	211.675	217.193	204.983	39.9983	218.14	104.933	212.254	209.088	209.911	504.915	229.29
40.9983	211.803	217.895	205.134	40.9983	218.14	105.933	212.263	209.26	209.945	524.915	229.29
41.9983	211.989	218.524	205.298	41.9983	218.14	106.933	212.268	209.424	209.977	526.915	229.44
42.9983	212.154	217.997	205.478	42.9983	218.14	107.933	212.276	209.582	210.005	546.915	229.44
43.9983	212.246	213.959	205.645	43.9983	218.14	108.935	212.283	209.733	210.045	548.915	229.77
44.9983	212.297	212.579	205.809	44.9983	218.14	109.935	212.312	209.873	210.116	568.915	229.77
45.9983	212.305	211.012	205.953	45.9983	218.14	110.935	212.35	210.006	210.213	570.915	230.09
46.9983	212.302	209.761	206.088	46.9983	218.14	111.937	212.38	210.114	210.312	590.915	230.09
47.9983	212.313	208.714	206.202	47.9983	218.14	112.937	212.401	210.199	210.404	592.915	230.27
48.9983	212.314	207.78	206.302	48.9983	218.14	113.938	212.412	210.274	210.484	612.915	230.27
49.9967	212.309	207.011	206.414	49.9967	218.14	114.938	212.421	210.337	210.548	614.915	230.67
50.9983	212.312	206.271	206.538	50.9983	218.14	115.938	212.427	210.393	210.603	634.915	230.67
51.9983	212.314	205.508	206.676	51.9983	218.14	116.94	212.432	210.443	210.649	636.915	231.19
52.9983	212.317	204.762	206.819	52.9983	218.14	117.94	212.438	210.49	210.686	656.915	231.19
53.9983	212.321	204.128	206.985	53.9983	218.14	118.94	212.444	210.543	210.721	658.915	231.7
54.9983	212.337	203.582	207.138	54.9983	218.14	119.942	212.446	210.593	210.75	678.915	231.7
55.9983	212.355	203.148	207.252	55.9983	218.14	120.942	212.446	210.649	210.771	680.915	232.22
56.9983	212.375	202.815	207.353	56.9983	218.14	121.942	212.444	210.703	210.788	700.915	232.22
57.9967	212.396	202.613	207.457	57.9967	218.14	122.942	212.44	210.754	210.796	702.915	232.8
58.9967	212.403	202.523	207.547	58.9967	218.14	123.943	212.436	210.802	210.801	722.915	232.8
59.9983	212.407	202.474	207.627	59.9983	218.14	124.943	212.431	210.853	210.804	724.915	233.36
60.9983	212.406	202.47	207.701	60.9983	218.14	125.943	212.423	210.905	210.802	744.915	233.36
61.9983	212.396	202.521	207.776	61.9983	218.14	126.945	212.415	210.95	210.799	746.915	233.85
62.9983	212.376	202.624	207.855	62.9983	218.14	127.945	212.407	210.99	210.794	766.915	233.85
63.9983	212.351	202.785	207.922	63.9983	218.14	128.947	212.397	211.025	210.781	768.915	234.17
						129.947	212.388	211.057	210.764	788.915	234.17
						130.947	212.382	211.086	210.757	790.915	234.64
						131.947	212.392	211.096	210.774	810.915	234.64
						132.947	212.415	211.125	210.806	812.915	235
						133.948	212.436	211.168	210.835	832.915	235
						134.948	212.452	211.209	210.853	834.915	235.51
						135.948	212.461	211.249	210.869	854.915	235.51
						136.948	212.46	211.281	210.876	856.915	236.01
						137.95	212.452	211.306	210.872	876.915	236.01
						138.95	212.442	211.332	210.868	878.915	236.51
						139.952	212.428	211.351	210.853	898.915	236.51
						140.952	212.411	211.364	210.828	900.915	237
						141.952	212.393	211.372	210.806	920.915	237
						142.952	212.364	211.37	210.776	922.915	237.49
						143.953	212.332	211.363	210.745	942.915	237.49
						144.953	212.296	211.344	210.709	944.915	237.98
						145.953	212.266	211.313	210.669	964.915	237.98
						146.953	212.237	211.278	210.627	966.915	238.48
						147.955	212.209	211.238	210.582	986.915	238.48
						148.955	212.179	211.185	210.534	988.915	238.99
						149.955	212.144	211.122	210.477	1008.91	238.99
						150.955	212.124	211.055	210.418	1010.91	239.48
						151.955	212.105	210.986	210.357	1030.91	239.48
						152.955	212.102	210.92	210.309	1032.91	239.97
						153.955	212.124	210.871	210.291	1052.91	239.97
						154.957	212.159	210.827	210.289	1054.91	240.47
						155.957	212.191	210.806	210.291	1074.91	240.47
						156.957	212.22	210.797	210.288	1076.91	240.96
						157.958	212.245	210.788	210.284	1096.91	240.96
						158.958	212.267	210.782	210.279	1098.91	241.46
						159.958	212.288	210.779	210.271	1118.91	241.46
						160.958	212.305	210.783	210.263	1120.91	241.96
						161.96	212.322	210.788	210.258	1140.91	241.96
						162.96	212.333	210.798	210.251	1142.91	242.46
						163.96	212.342	210.812	210.244	1162.91	242.46
						164.962	212.349	210.834	210.237	1164.91	242.97
						165.962	212.35	210.856	210.225	1184.91	242.97
						166.962	212.349	210.882	210.217	1186.91	243.46
						167.962	212.341	210.91	210.208	1206.91	243.46
						168.963	212.341	210.93	210.194	1208.91	243.97
						169.963	212.342	210.95	210.183	1228.91	243.97
						170.963	212.337	210.973	210.169	1230.91	244.47
						171.963	212.326	211.001	210.156	1250.91	244.47
						172.965	212.32	211.03	210.142	1252.91	244.97
						173.965	212.32	211.062	210.129	1272.91	244.97
						174.965	212.333	211.099	210.131	1274.91	245.47
						175.965	212.36	211.143	210.165	1294.91	245.47
						176.965	212.391	211.195	210.215	1296.91	245.97
						177.965	212.406	211.253	210.273	1316.91	245.97
						178.965	212.412	211.314	210.324	1318.91	246.47
						179.967	212.411	211.377	210.366	1338.91	246.47
						180.967	212.4	211.443	210.403	1340.91	246.97
						181.967	212.389	211.504	210.434	1360.91	246.97
						182.968	212.37	211.555	210.46	1362.91	247.47
						183.968	212.355	211.602	210.484	1382.91	247.47
						184.968	212.338	211.649	210.506	1384.91	247.98
						185.968	212.318	211.692	210.524	1404.91	247.98
						186.968	212.289	211.726	210.536	1406.91	248.48
						187.97	212.261	211.749	210.546	1426.91	248.48
						188.97	212.231	211.763	210.553	1428.91	248.99
						189.97	212.197	211.77	210.561	1448.91	248.99
						190.97	212.166	211.777	210.567	1450.91	249.48
						191.97	212.142	211.783	210.571	1470.91	249.48
						192.972	212.141	211.786	210.573	1472.91	249.98
						193.972	212.147	211.787	210.572	1492.91	249.98
						194.972	212.167	211.79	210.574	1494.91	250.5
						195.973	212.201	211.79	210.571	1514.91	250.5
						196.973	212.249	211.8	210.584	1516.91	250.98
						197.973	212.309	211.818	210.623	1536.91	250.98
						198.973	212.377	211.851	210.677	1538.91	251.49
						199.973	212.425	211.891	210.731	1558.91	251.49
						200.973	212.44	211.928	210.777	1560.91	251.99
						201.975	212.425	211.952	210.812	1580.91	251.99
						202.975	212.398	211.963	210.841	1582.91	252.49
						203.975	212.363	211.973	210.861	1602.91	252.49
						204.977	212.327	211.987	210.88	1604.91	253
						205.977	212.321	211.999	210.896	1624.91	253
						206.977	212.315	212.009	210.907	1626.91	253.48
						207.977	212.309	212.019	210.914	1646.91	253.48
						208.977	212.318	212.026	210.92	1648.91	253.99
						209.978	212.358	212.036	210.925	1668.91	253.99
						210.978	212.408	212.042	210.93	1670.91	254.49
						211.98	212.437	212.048	210.931	1690.91	254.49
						212.98	212.463	212.055	210.934	1692.91	255
						213.98	212.515	212.057	210.929	1712.91	255
						214.982	212.594	212.059	210.921	1714.91	255.49
						215.982	212.678	212.062	210.915	1734.91	255.49
						216.982	212.746	212.063	210.908	1736.91	256
						217.982	212.812	212.063	210.902	1756.91	256
						218.982	212.868	212.063	210.91	1758.91	256.5
						219.983	212.912	212.07	210.946	1778.91	256.5
						220.983	212.96	212.083	210.994	1780.91	257
						221.983	212.991	212.111	211.032	1800.91	257
						222.983	213.005	212.135	211.048	1802.91	257.51
						223.985	213.005	212.152	211.057	1822.91	257.51
						224.985	212.999	212.169	211.068	1824.91	258
						225.985	212.996	212.181	211.073	1844.91	258
						226.987	212.99	212.185	211.075	1846.91	258.51
						227.987	212.99	212.185	211.079	1866.91	258.51
						228.987	212.996	212.187	211.08	1868.91	259.01
						229.987	212.991	212.185	211.084	1888.91	259.01
						230.988	212.991	212.182	211.085	1890.91	259.51
						231.988	212.984	212.184	211.088	1910.91	259.51
						232.988	212.967	212.189	211.095	1912.91	260.01
						233.99	212.956	212.188	211.095	1932.91	260.01
						234.99	212.948	212.192	211.101	1934.91	260.52
						235.99	212.939	212.196	211.104	1954.91	260.52
						236.99	212.931	212.204	211.114	1956.91	261.02
						237.99	212.914	212.204	211.12	1976.91	261.02
						238.992	212.907	212.214	211.136	1978.91	261.52
						239.992	212.899	212.217	211.15	1998.91	261.52
						240.992	212.892	212.228	211.181	2000.91	262.03
						241.992	212.877	212.235	211.234	2020.91	262.03
						242.992	212.864	212.238	211.305	2022.91	262.52
						243.993	212.852	212.244	211.385	2042.91	262.52
						244.993	212.833	212.256	211.471	2044.91	263.02
						245.995	212.819	212.259	211.559	2064.91	263.02
						246.995	212.806	212.256	211.679	2066.91	263.53
						247.995	212.79	212.253	211.802	2086.91	263.53
						248.995	212.778	212.251	211.975	2088.91	264.02
						249.997	212.763	212.242	212.221	2108.91	264.02
						250.997	212.75	212.239	212.486	2110.91	264.52
						251.997	212.732	212.237	212.76	2130.91	264.52
						252.997	212.717	212.235	213.031	2132.91	265.03
						253.998	212.704	212.236	213.278	2152.91	265.03
						254.998	212.688	212.238	213.507	2154.91	265.52
						255.998	212.674	212.244	213.72	2174.91	265.52
						256.998	212.66	212.252	213.899	2176.91	266.03
						257.998	212.654	212.267	214.045	2196.91	266.03
						259	212.648	212.28	214.162	2198.91	266.53
						260	212.644	212.307	214.257	2218.91	266.53
						261.002	212.643	212.337	214.317	2220.91	267.03
						262	212.645	212.399	214.364	2240.91	267.03
						263	212.645	212.507	214.419	2242.91	267.53
						264	212.648	212.648	214.513	2262.91	267.53
						265	212.649	212.786	214.622	2264.91	268.03
						266.002	212.647	212.936	214.726	2284.91	268.03
						267.002	212.64	213.142	214.832	2286.91	268.53
						268.003	212.629	213.346	214.905	2306.91	268.53
						269.003	212.622	213.505	214.938	2308.91	269.03
						270.003	212.614	213.576	214.93	2328.91	269.03
						271.005	212.618	213.541	214.881	2330.91	269.53
						272.005	212.623	213.486	214.818	2350.91	269.53
						273.005	212.628	213.45	214.986	2352.91	270.03
						274.007	212.628	213.374	215.139	2372.91	270.03
						275.007	212.63	213.237	215	2374.91	270.54
						276.007	212.632	213.091	214.796	2394.91	270.54
						277.007	212.632	212.966	214.588	2396.91	271.03
						278.008	212.63	212.855	214.392	2416.91	271.03
						279.01	212.625	212.738	214.197	2418.91	271.53
						280.01	212.623	212.605	213.989	2438.91	271.53
						281.01	212.624	212.465	213.766	2440.91	272.03
						282.01	212.625	212.323	213.525	2460.91	272.03
						283.012	212.624	212.221	213.266	2462.91	272.54
						284.012	212.619	212.109	213.012	2482.91	272.54
						285.01	212.61	211.967	212.78	2484.91	273.04
						286.012	212.595	211.946	212.572	2504.91	273.04
						287.012	212.577	211.905	212.373
						288.013	212.568	211.773	212.191
						289.013	212.563	211.619	212.044
						290.013	212.559	211.458	211.933
						291.013	212.557	211.289	211.864
						292.015	212.554	211.112	211.828
						293.015	212.547	210.937	211.811
						294.015	212.536	210.751	211.808
						295.017	212.514	210.556	211.815
						296.017	212.484	210.367	211.831
						297.017	212.443	210.186	211.855
						298.018	212.394	210.027	211.884
						299.018	212.343	209.916	211.917
						300.018	212.3	209.871	211.962
						301.018	212.265	209.869	212.024
						302.02	212.244	209.898	212.092
						303.022	212.235	209.977	212.155
						304.022	212.238	210.09	212.218
						305.022	212.254	210.228	212.281
						306.022	212.276	210.392	212.338
						307.022	212.302	210.581	212.387
						308.022	212.337	210.734	212.429
						309.022	212.362	210.861	212.477
						310.023	212.387	210.977	212.53
						311.023	212.415	211.085	212.581
						312.023	212.45	211.183	212.62
						313.023	212.48	211.272	212.643
						314.023	212.506	211.352	212.658
						315.025	212.528	211.419	212.677
						316.025	212.546	211.475	212.692
						317.027	212.564	211.528	212.691
						318.027	212.576	211.57	212.673
						319.027	212.584	211.603	212.637
						320.027	212.597	211.626	212.581
						321.028	212.609	211.639	212.502
						322.028	212.617	211.641	212.418
						323.028	212.621	211.637	212.35
						324.03	212.623	211.622	212.29
						325.03	212.624	211.591	212.24
						326.03	212.628	211.56	212.199
						327.032	212.631	211.518	212.162
						328.032	212.632	211.469	212.125
						329.03	212.636	211.412	212.09
						330.032	212.641	211.356	212.066
						331.032	212.647	211.314	212.061
						332.032	212.653	211.301	212.069
						333.033	212.657	211.31	212.089
						334.033	212.661	211.337	212.123
						335.033	212.666	211.37	212.354
						336.035	212.669	211.409	212.661
						337.035	212.672	211.452	212.842
						338.037	212.679	211.497	212.928
						339.037	212.687	211.547	212.947
						340.037	212.698	211.597	212.917
						341.038	212.709	211.647	212.858
						342.038	212.716	211.696	212.794
						343.038	212.716	211.742	212.744
						344.038	212.714	211.784	212.725
						345.04	212.714	211.827	212.705
						346.04	212.715	211.864	212.687
						347.042	212.72	211.893	212.669
						348.042	212.722	211.915	212.657
						349.042	212.726	211.931	212.641
						350.042	212.727	211.951	212.65
						351.042	212.732	211.977	212.649
						352.042	212.74	212.014	212.67
						353.043	212.759	212.068	212.729
						354.043	212.788	212.14	212.844
						355.045	212.816	212.244	213.026
						356.045	212.846	212.37	213.232
						357.045	212.866	212.522	213.428
						358.045	212.87	212.741	213.581
						359.047	212.855	213.254	213.655
						360.047	212.833	213.903	213.637
						361.048	212.828	214.512	213.503
						362.048	212.848	215.029	213.336
						363.048	212.878	215.257	213.181
						364.048	212.903	215.159	213.059
						365.048	213.005	214.8	212.933
						366.05	213.174	214.299	212.793
						367.05	213.288	213.833	212.609
						368.05	213.33	213.507	212.373
						369.05	213.408	213.255	212.281
						370.052	213.092	212.386	212.453
						371.052	212.989	212.219	212.387
						372.052	212.893	212.146	212.2
						373.052	212.911	212.082	212.007
						374.052	212.945	211.956	211.949
						375.053	212.935	211.749	211.908
						376.053	212.95	211.402	211.667
						377.053	212.934	210.714	211.467
						378.053	212.979	210.868	211.411
						379.055	212.963	211.002	211.335
						380.057	212.953	211.162	211.273
						381.057	212.923	211.258	211.215
						382.057	212.902	211.351	211.142
						383.057	212.904	211.531	211.028
						384.058	212.874	211.694	210.871
						385.058	212.866	211.821	210.716
						386.058	212.85	211.926	210.602
						387.06	212.819	211.979	210.619
						388.06	212.826	212.057	210.566
						389.062	212.812	212.147	210.569
						390.062	212.806	212.297	210.553
						391.062	212.801	212.484	210.583
						392.062	212.832	212.743	210.457
						393.062	212.842	213.164	210.364
						394.063	212.826	213.536	210.425
						395.063	212.809	213.801	210.5
						396.063	212.83	214.186	210.368
						397.065	212.832	214.715	210.356
						398.065	212.821	215.125	210.448
						399.065	212.806	215.396	210.543
						400.067	212.8	215.713	210.565
						401.067	212.795	215.956	210.685
						402.067	212.79	216.133	210.76
						403.068	212.792	216.364	210.786
						404.068	212.788	216.512	210.874
						405.068	212.798	216.675	210.861
						406.068	212.809	216.921	210.731
						407.07	212.789	217.118	210.735
						408.07	212.772	217.22	210.771
						409.072	212.76	217.276	210.79
						410.072	212.738	217.241	210.827
						411.072	212.723	217.398	210.851
						412.073	212.721	217.621	210.87
						413.073	212.725	217.856	210.89
						414.073	212.725	217.994	210.946
						415.073	212.743	218.137	210.909
						416.073	212.75	218.248	210.881
						417.073	212.775	218.317	210.88
						418.073	212.804	218.503	210.815
						419.075	212.788	218.613	210.852
						420.075	212.78	218.667	210.849
						421.075	212.797	218.706	210.82
						422.077	212.806	218.891	210.755
						423.077	212.802	219.179	210.729
						424.077	212.782	219.403	210.782
						425.078	212.759	219.479	210.873
						426.078	212.738	219.476	210.952
						427.078	212.75	219.479	210.982
						428.078	212.773	219.574	210.935
						429.08	212.771	219.655	210.923
						430.08	212.757	219.649	210.986
						431.08	212.736	219.616	211.021
						432.082	212.706	219.549	211.045
						433.082	212.686	219.45	211.071
						434.082	212.694	219.423	211.066
						435.083	212.692	219.403	211.073
						436.083	212.701	219.389	211.069
						437.083	212.713	219.43	211.06
						438.083	212.709	219.432	211.066
						439.083	212.695	219.326	211.08
						440.083	212.712	219.314	211.067
						441.083	212.719	219.305	211.059
						442.085	212.709	219.221	211.056
						443.085	212.71	219.142	211.051
						444.087	212.703	219.08	211.046
						445.087	212.704	219.04	211.04
						446.087	212.707	219.005	211.036
						447.088	212.713	218.98	211.034
						448.088	212.718	218.974	211.027
						449.088	212.715	218.919	211.029
						450.088	212.719	218.897	211.029
						451.09	212.714	219.483	211.031
						452.09	212.71	219.544	211.031
						453.092	212.719	219.489	211.028
						454.092	212.715	219.378	211.023
						455.092	212.706	219.277	211.019
						456.092	212.702	219.211	211.028
						457.093	212.71	219.183	211.027
						458.093	212.713	219.148	211.027
						459.093	212.732	219.168	211.029
						460.093	212.729	219.126	211.019
						461.093	212.723	219.051	211.014
						462.093	212.73	219.011	211.025
						463.093	212.734	218.985	211.029
						464.093	212.745	218.978	211.031
						465.093	212.742	218.954	211.031
						466.095	212.751	218.931	211.03
						467.095	212.765	218.903	211.031
						468.097	212.778	218.909	211.031
						469.097	212.784	218.929	211.034
						470.097	212.779	218.994	211.029
						471.098	212.767	219.002	211.029
						472.098	212.757	218.987	211.03
						473.098	212.745	218.967	211.031
						474.098	212.745	218.976	211.032
						475.1	212.73	218.942	211.032
						476.1	212.718	218.913	211.032
						477.1	212.709	218.857	211.031
						478.102	212.706	218.826	211.032
						479.102	212.7	218.778	211.03
						480.102	212.707	218.749	211.031
						481.103	212.701	218.702	211.029
						482.103	212.697	218.653	211.02
						483.102	212.692	218.598	211.018
						484.103	212.696	218.585	211.034
						485.103	212.703	218.56	211.038
						486.105	212.715	218.548	211.04
						487.105	212.721	218.547	211.042
						488.105	212.729	218.523	211.039
						489.105	212.728	218.473	211.04
						490.107	212.72	218.418	211.04
						491.107	212.717	218.344	211.038
						492.107	212.716	218.269	211.037
						493.107	212.723	218.202	211.03
						494.108	212.725	218.128	211.018
						495.108	212.725	218.051	211.007
						496.11	212.728	217.968	210.995
						497.11	212.733	217.891	210.983
						498.11	212.739	217.806	210.967
						499.11	212.74	217.712	210.947
						500.112	212.729	217.599	210.932
						501.112	212.723	217.5	210.916
						502.112	212.726	217.404	210.892
						503.112	212.724	217.303	210.864
						504.112	212.724	217.195	210.835
						505.112	212.725	217.088	210.82
						506.112	212.724	216.988	210.84
						507.112	212.732	216.912	210.876
						508.112	212.741	216.916	210.911
						509.113	212.743	216.994	210.938
						510.113	212.755	217.068	210.96
						511.113	212.77	217.124	210.985
						512.115	212.763	217.112	211
						513.115	212.749	217.069	211.018
						514.115	212.734	217.001	211.055
						515.117	212.724	216.949	211.065
						516.117	212.722	216.907	211.075
						517.117	212.718	216.87	211.08
						518.117	212.711	216.84	211.081
						519.118	212.704	216.838	211.078
						520.118	212.699	216.802	211.077
						521.12	212.695	216.757	211.072
						522.12	212.694	216.697	211.067
						523.12	212.69	216.623	211.061
						524.122	212.688	216.554	211.054
						525.122	212.683	216.489	211.046
						526.122	212.679	216.429	211.03
						527.122	212.673	216.377	211.027
						528.122	212.694	216.347	211.053
						529.122	212.713	216.333	211.075
						530.122	212.727	216.32	211.086
						531.122	212.733	216.312	211.095
						532.123	212.744	216.299	211.102
						533.123	212.758	216.272	211.11
						534.123	212.761	216.24	211.109
						535.125	212.765	216.209	211.107
						536.125	212.767	216.175	211.1
						537.125	212.757	216.127	211.091
						538.125	212.746	216.065	211.08
						539.127	212.738	215.993	211.071
						540.127	212.726	215.912	211.072
						541.127	212.712	215.818	211.113
						542.127	212.703	215.714	211.137
						543.128	212.697	215.605	211.144
						544.128	212.686	215.487	211.143
						545.128	212.677	215.341	211.138
						546.128	212.668	215.176	211.129
						547.13	212.663	215.018	211.124
						548.128	212.658	214.863	211.112
						549.128	212.66	214.691	211.119
						550.13	212.682	214.515	211.144
						551.13	212.703	214.361	211.179
						552.13	212.725	214.234	211.216
						553.132	212.75	214.134	211.256
						554.132	212.763	214.05	211.292
						555.132	212.766	213.983	211.325
						556.132	212.77	213.927	211.347
						557.133	212.772	213.869	211.359
						558.133	212.771	213.802	211.364
						559.133	212.77	213.728	211.363
						560.135	212.767	213.66	211.359
						561.135	212.763	213.594	211.349
						562.135	212.758	213.528	211.342
						563.135	212.76	213.456	211.331
						564.135	212.759	213.375	211.32
						565.137	212.755	213.287	211.31
						566.137	212.753	213.191	211.305
						567.138	212.751	213.102	211.302
						568.138	212.747	213.019	211.304
						569.138	212.743	212.939	211.303
						570.138	212.735	212.846	211.306
						571.138	212.745	212.743	211.338
						572.138	212.775	212.677	211.415
						573.138	212.788	212.635	211.478
						574.14	212.788	212.605	211.573
						575.14	212.784	212.574	211.622
						576.14	212.78	212.539	211.616
						577.142	212.778	212.508	211.565
						578.142	212.774	212.473	211.487
						579.142	212.77	212.424	211.338
						580.142	212.765	212.368	211.291
						581.143	212.76	212.311	211.225
						582.143	212.756	212.252	211.17
						583.143	212.752	212.193	211.136
						584.145	212.747	212.131	211.115
						585.145	212.746	212.067	211.105
						586.145	212.748	212	211.1
						587.145	212.749	211.934	211.097
						588.147	212.752	211.863	211.097
						589.147	212.746	211.785	211.099
						590.147	212.739	211.723	211.101
						591.148	212.734	211.683	211.106
						592.147	212.729	211.624	211.115
						593.147	212.741	211.568	211.157
						594.147	212.763	211.553	211.124
						595.148	212.768	211.554	211.146
						596.148	212.765	211.56	211.162
						597.148	212.762	211.562	211.171
						598.148	212.754	211.558	211.172
						599.148	212.745	211.545	211.168
						600.15	212.737	211.525	211.16
						601.15	212.728	211.492	211.151
						602.152	212.719	211.456	211.137
						603.152	212.712	211.425	211.123
						604.152	212.708	211.397	211.138
						605.152	212.704	211.39	211.137
						606.153	212.699	211.383	211.129
						607.153	212.692	211.356	211.12
						608.155	212.686	211.32	211.106
						609.155	212.679	211.273	211.096
						610.155	212.674	211.222	211.084
						611.157	212.674	211.167	211.075
						612.157	212.695	211.107	211.06
						613.157	212.714	211.038	211.036
						614.157	212.719	210.966	211.016
						615.157	212.732	210.904	211.036
						616.157	212.752	210.885	211.09
						617.158	212.762	210.897	211.146
						618.158	212.768	210.915	211.194
						619.158	212.783	210.944	211.225
						620.16	212.783	210.979	211.246
						621.16	212.766	211.019	211.254
						622.16	212.756	211.056	211.25
						623.162	212.75	211.072	211.241
						624.162	212.748	211.075	211.231
						625.162	212.745	211.086	211.224
						626.163	212.736	211.088	211.218
						627.163	212.729	211.089	211.215
						628.163	212.724	211.093	211.211
						629.163	212.717	211.102	211.205
						630.165	212.706	211.113	211.195
						631.165	212.697	211.121	211.188
						632.165	212.69	211.131	211.182
						633.165	212.687	211.147	211.178
						634.167	212.678	211.158	211.175
						635.167	212.671	211.167	211.172
						636.167	212.661	211.171	211.17
						637.167	212.662	211.186	211.21
						638.167	212.676	211.255	211.284
						639.167	212.691	211.348	211.358
						640.168	212.704	211.451	211.432
						641.168	212.716	211.558	211.476
						642.168	212.726	211.652	211.514
						643.168	212.73	211.723	211.497
						644.17	212.728	211.793	211.526
						645.17	212.727	211.863	211.534
						646.17	212.727	211.925	211.533
						647.172	212.729	211.988	211.536
						648.172	212.735	212.049	211.537
						649.172	212.738	212.102	211.535
						650.173	212.736	212.156	211.527
						651.173	212.738	212.225	211.52
						652.173	212.737	212.284	211.523
						653.173	212.733	212.325	211.538
						654.173	212.729	212.358	211.562
						655.175	212.724	212.389	211.582
						656.175	212.722	212.421	211.593
						657.177	212.72	212.442	211.598
						658.175	212.722	212.477	211.605
						659.175	212.738	212.547	211.677
						660.175	212.757	212.738	211.782
						661.177	212.763	212.987	211.87
						662.177	212.759	213.224	211.931
						663.177	212.755	213.452	211.976
						664.177	212.753	213.665	212
						665.177	212.745	213.848	212.004
						666.178	212.74	214.007	211.998
						667.178	212.738	214.149	211.985
						668.178	212.734	214.28	211.968
						669.178	212.727	214.394	211.942
						670.178	212.722	214.498	211.91
						671.18	212.719	214.597	211.876
						672.18	212.717	214.693	211.845
						673.182	212.718	214.782	211.817
						674.182	212.719	214.848	211.789
						675.182	212.719	214.901	211.762
						676.182	212.717	214.946	211.736
						677.182	212.718	215.01	211.716
						678.183	212.72	215.087	211.695
						679.183	212.721	215.172	211.68
						680.183	212.723	215.252	211.676
						681.183	212.733	215.358	211.755
						682.183	212.741	215.563	211.889
						683.185	212.746	215.816	211.973
						684.185	212.747	216.072	212.001
						685.185	212.744	216.312	212.028
						686.185	212.738	216.526	212.043
						687.185	212.731	216.746	212.034
						688.187	212.728	216.961	212.013
						689.187	212.722	217.157	211.977
						690.187	212.718	217.343	211.93
						691.188	212.713	217.526	211.887
						692.188	212.709	217.699	211.847
						693.188	212.708	217.839	211.803
						694.19	212.706	217.966	211.764
						695.19	212.707	218.088	211.726
						696.19	212.708	218.205	211.687
						697.192	212.706	218.321	211.653
						698.192	212.708	218.441	211.626
						699.192	212.71	218.603	211.603
						700.192	212.711	218.782	211.584
						701.193	212.708	218.97	211.562
						702.192	212.706	219.182	211.531
						703.193	212.704	219.431	211.555
						704.193	212.705	219.744	211.659
						705.195	212.704	220.068	211.74
						706.195	212.704	220.404	211.758
						707.195	212.705	220.734	211.739
						708.195	212.703	221.043	211.707
						709.195	212.695	221.314	211.669
						710.195	212.687	221.6	211.633
						711.197	212.668	221.847	211.595
						712.198	212.645	221.993	211.553
						713.198	212.629	222.065	211.51
						714.198	212.608	222.054	211.467
						715.198	212.575	221.978	211.431
						716.2	212.527	221.916	211.399
						717.202	212.472	221.858	211.37
						718.202	212.404	221.749	211.338
						719.202	212.322	221.608	211.305
						720.202	212.22	221.441	211.269
						721.202	212.097	221.256	211.234
						722.203	211.943	221.058	211.208
						723.203	211.77	220.829	211.185
						724.203	211.591	220.566	211.167
						725.203	211.509	220.344	211.189
						726.203	211.524	220.292	211.233
						727.205	211.58	220.276	211.288
						728.205	211.65	220.206	211.342
						729.205	211.712	220.113	211.37
						730.207	211.763	220.014	211.369
						731.207	211.8	219.906	211.355
						732.207	211.826	219.792	211.336
						733.207	211.851	219.673	211.318
						734.208	211.866	219.549	211.302
						735.208	211.879	219.425	211.287
						736.208	211.889	219.293	211.272
						737.21	211.899	219.166	211.26
						738.21	211.905	219.047	211.251
						739.21	211.92	218.936	211.249
						740.21	211.935	218.833	211.247
						741.212	211.952	218.737	211.251
						742.212	211.974	218.653	211.258
						743.212	211.998	218.572	211.265
						744.212	212.025	218.504	211.272
						745.213	212.058	218.447	211.285
						746.212	212.1	218.406	211.311
						747.212	212.211	218.434	211.387
						748.212	212.392	218.538	211.357
						749.213	212.553	218.733	211.313
						750.213	212.619	218.999	211.296
						751.213	212.664	219.288	211.267
						752.213	212.701	219.569	211.246
						753.213	212.727	219.83	211.231
						754.215	212.742	220.74	211.216
						755.215	212.746	221.598	211.209
						756.217	212.738	222.147	211.2
						757.217	212.731	222.473	211.19
						758.217	212.726	222.685	211.181
						759.217	212.726	222.846	211.171
						760.217	212.73	222.984	211.165
						761.218	212.731	223.107	211.158
						762.218	212.731	223.228	211.152
						763.22	212.729	223.36	211.147
						764.22	212.725	223.498	211.143
						765.22	212.726	223.638	211.14
						766.22	212.725	223.786	211.136
						767.222	212.722	223.932	211.134
						768.222	212.721	224.073	211.124
						769.22	212.739	224.315	211.107
						770.222	212.748	224.673	211.08
						771.222	212.753	225.029	211.041
						772.222	212.744	225.355	210.988
						773.222	212.729	225.643	210.942
						774.223	212.716	225.859	210.906
						775.223	212.713	226.016	210.849
						776.223	212.707	226.132	210.774
						777.223	212.696	226.206	210.673
						778.225	212.681	226.243	210.563
						779.225	212.673	226.231	210.532
						780.225	212.687	226.183	210.534
						781.227	212.682	226.111	210.535
						782.227	212.665	226.04	210.525
						783.227	212.647	225.962	210.5
						784.227	212.632	225.883	210.483
						785.228	212.618	225.804	210.497
						786.228	212.601	225.723	210.516
						787.228	212.582	225.624	210.532
						788.228	212.564	225.511	210.559
						789.23	212.542	225.393	210.602
						790.228	212.527	225.277	210.576
						791.228	212.551	225.243	210.292
						792.228	212.594	225.346	210.037
						793.23	212.64	225.544	209.912
						794.23	212.679	225.756	209.875
						795.23	212.7	225.961	209.898
						796.23	212.698	226.148	209.934
						797.232	212.698	226.322	209.971
						798.232	212.696	226.485	209.988
						799.232	212.695	226.664	210.007
						800.233	212.698	226.861	210.009
						801.233	212.696	227.093	209.995
						802.233	212.69	227.395	209.988
						803.235	212.682	227.788	209.968
						804.235	212.673	228.308	209.966
						805.235	212.667	228.935	209.987
						806.235	212.663	229.489	210.069
						807.237	212.639	229.875	210.101
						808.237	212.6	230.018	210.09
						809.237	212.558	229.964	210.115
						810.237	212.44	229.731	210.154
						811.238	212.323	229.276	210.301
						812.238	212.279	228.651	210.534
						813.238	212.325	227.921	210.681
						814.238	212.44	226.987	210.864
						815.238	212.553	225.766	211.085
						816.24	212.641	224.445	211.187
						817.24	212.7	223.058	211.209
						818.242	212.754	221.702	211.215
						819.242	212.75	220.576	211.21
						820.242	212.604	219.575	211.214
						821.242	212.321	218.713	211.2
						822.243	212.111	218.011	211.179
						823.243	212.15	217.521	211.144
						824.243	212.319	217.213	211.099
						825.243	212.692	216.96	211.033
						826.245	212.994	216.734	210.957
						827.245	213.107	216.524	210.888
						828.245	213.07	216.332	210.829
						829.245	212.848	216.159	210.789
						830.247	212.73	215.995	210.761
						831.247	212.567	215.843	210.749
						832.248	212.359	215.699	210.754
						833.248	212.137	215.559	210.761
						834.248	211.978	215.438	210.783
						835.247	211.998	215.418	210.854
						836.248	212.109	215.452	210.89
						837.248	212.241	215.482	210.925
						838.25	212.341	215.488	210.959
						839.25	212.408	215.482	210.986
						840.25	212.461	215.474	211.005
						841.252	212.496	215.457	211.02
						842.252	212.499	215.433	211.028
						843.252	212.482	215.402	211.031
						844.252	212.464	215.366	211.029
						845.252	212.446	215.328	211.027
						846.253	212.433	215.274	211.024
						847.255	212.418	215.208	211.022
						848.255	212.396	215.142	211.019
						849.255	212.363	215.074	211.018
						850.255	212.327	215.01	211.017
						851.257	212.292	214.952	211.018
						852.257	212.263	214.897	211.017
						853.257	212.239	214.848	211.017
						854.258	212.219	214.801	211.012
						855.258	212.204	214.761	211.008
						856.258	212.232	214.743	210.995
						857.258	212.507	214.851	210.959
						858.258	212.68	214.967	210.924
						859.258	212.755	215.056	210.89
						860.26	212.766	215.118	210.863
						861.262	212.753	215.159	210.832
						862.262	212.742	215.182	210.813
						863.262	212.732	215.197	210.802
						864.263	212.721	215.204	210.796
						865.263	212.712	215.205	210.799
						866.263	212.707	215.202	210.806
						867.265	212.701	215.198	210.815
						868.265	212.696	215.188	210.819
						869.265	212.691	215.177	210.825
						870.265	212.686	215.16	210.833
						871.267	212.682	215.146	210.839
						872.267	212.68	215.132	210.847
						873.267	212.681	215.12	210.853
						874.267	212.68	215.108	210.864
						875.267	212.679	215.094	210.875
						876.268	212.677	215.08	210.882
						877.268	212.674	215.067	210.891
						878.268	212.657	215.129	210.766
						879.268	212.581	215.626	210.235
						880.268	212.55	216.327	210.166
						881.27	212.548	216.931	210.177
						882.27	212.537	217.397	210.212
						883.27	212.491	217.748	210.253
						884.272	212.448	218.004	210.286
						885.272	212.427	218.202	210.312
						886.272	212.417	218.351	210.337
						887.272	212.416	218.457	210.362
						888.273	212.419	218.536	210.382
						889.273	212.421	218.598	210.403
						890.273	212.426	218.65	210.424
						891.275	212.428	218.684	210.448
						892.275	212.43	218.711	210.475
						893.275	212.434	218.746	210.501
						894.277	212.439	218.789	210.523
						895.277	212.442	218.835	210.549
						896.277	212.446	218.88	210.57
						897.277	212.448	218.913	210.593
						898.278	212.454	218.918	210.617
						899.278	212.459	218.906	210.64
						900.278	212.489	219.016	210.45
						901.277	212.549	219.758	210.229
						902.278	212.623	220.591	210.17
						903.28	212.667	221.218	210.181
						904.28	212.663	221.631	210.217
						905.28	212.648	221.881	210.283
						906.28	212.623	222.034	210.338
						907.282	212.601	222.12	210.387
						908.282	212.593	222.295	210.433
						909.282	212.591	222.516	210.475
						910.282	212.59	222.66	210.501
						911.282	212.582	222.704	210.528
						912.282	212.57	222.663	210.555
						913.283	212.57	222.574	210.584
						914.283	212.57	222.456	210.617
						915.285	212.576	222.323	210.643
						916.285	212.579	222.185	210.669
						917.285	212.581	222.059	210.69
						918.287	212.583	221.932	210.712
						919.287	212.587	221.799	210.734
						920.287	212.59	221.674	210.753
						921.287	212.592	221.556	210.77
						922.287	212.467	221.555	210.58
						923.287	212.238	222.136	210.266
						924.287	212.178	222.688	210.186
						925.287	212.191	223.015	210.223
						926.288	212.227	223.215	210.338
						927.288	212.251	223.331	210.473
						928.288	212.264	223.358	210.561
						929.29	212.274	223.337	210.626
						930.29	212.28	223.276	210.667
						931.29	212.296	223.189	210.696
						932.293	212.318	223.075	210.722
						933.293	212.339	222.947	210.743
						934.293	212.355	222.816	210.758
						935.293	212.372	222.685	210.766
						936.293	212.383	222.547	210.781
						937.295	212.394	222.406	210.794
						938.297	212.409	222.262	210.806
						939.297	212.422	222.119	210.82
						940.297	212.431	221.973	210.829
						941.297	212.44	221.825	210.84
						942.297	212.449	221.679	210.848
						943.298	212.453	221.535	210.858
						944.298	212.277	221.548	210.685
						945.298	212.089	222.097	210.47
						946.298	212.04	222.51	210.481
						947.298	212.113	222.69	210.681
						948.3	212.198	222.711	210.837
						949.302	212.271	222.636	210.929
						950.302	212.314	222.506	210.984
						951.302	212.318	222.342	211.023
						952.302	212.331	222.153	211.048
						953.303	212.347	221.945	211.065
						954.303	212.356	221.738	211.073
						955.303	212.373	221.518	211.076
						956.303	212.39	221.293	211.077
						957.305	212.401	221.075	211.076
						958.305	212.415	220.864	211.073
						959.305	212.428	220.652	211.067
						960.307	212.436	220.454	211.064
						961.307	212.447	220.256	211.062
						962.307	212.455	220.072	211.059
						963.308	212.464	219.887	211.055
						964.308	212.468	219.7	211.053
						965.308	212.478	219.521	211.053
						966.308	212.201	219.549	211.035
						967.31	211.964	219.842	211.042
						968.31	211.951	219.645	211.04
						969.31	211.972	219.267	211.042
						970.31	212.001	218.922	211.044
						971.312	212.05	218.627	211.054
						972.312	212.082	218.347	211.061
						973.312	212.12	218.065	211.057
						974.312	212.151	217.784	211.052
						975.313	212.183	217.513	211.048
						976.313	212.219	217.253	211.05
						977.313	212.256	217.001	211.047
						978.315	212.289	216.76	211.046
						979.315	212.317	216.535	211.042
						980.315	212.34	216.328	211.04
						981.315	212.368	216.137	211.04
						982.317	212.399	215.953	211.037
						983.317	212.419	215.779	211.033
						984.318	212.439	215.617	211.034
						985.318	212.459	215.451	211.032
						986.318	212.471	215.292	211.029
						987.32	212.491	215.143	211.029
						988.318	212.152	215.271	210.643
						989.318	212.266	215.175	210.327
						990.318	212.384	214.681	210.283
						991.32	212.444	214.223	210.509
						992.32	212.476	213.861	210.668
						993.322	212.498	213.567	210.754
						994.322	212.507	213.314	210.805
						995.322	212.515	213.101	210.843
						996.322	212.518	212.931	210.874
						997.323	212.53	212.789	210.903
						998.323	212.527	212.674	210.917
						999.323	212.529	212.574	210.932
						1000.32	212.534	212.494	210.942
						1001.33	212.537	212.42	210.953
						1002.33	212.543	212.354	210.962
						1003.33	212.54	212.304	210.965
						1004.33	212.549	212.267	210.973
						1005.33	212.562	212.238	210.978
						1006.33	212.563	212.21	210.98
						1007.33	212.569	212.185	210.987
						1008.33	212.568	212.165	210.991
						1009.33	212.573	212.148	210.993
						1010.33	211.781	212.113	210.536
						1011.33	209.693	211.903	209.294
						1012.33	209.078	211.679	207.714
						1013.33	209.144	211.428	208.65
						1014.33	209.178	211.151	207.876
						1015.33	209.313	211.067	208.321
						1016.33	209.087	211.459	201.663
						1017.33	209.074	211.593	207.875
						1018.33	209.365	211.598	208.697
						1019.33	208.989	211.49	209.289
						1020.33	209.035	209.339	209.525
						1021.33	209.298	210.656	209.519
						1022.33	209.492	210.972	209.456
						1023.34	209.57	211.094	209.56
						1024.34	209.55	210.888	208.867
						1025.34	209.588	210.871	209.418
						1026.34	209.294	211.166	209.425
						1027.34	209.4	211.121	209.466
						1028.34	209.37	211.067	209.472
						1029.34	209.506	211.006	209.5
						1030.34	209.516	211.275	209.478
						1031.34	209.408	211.348	209.446
						1032.34	207.624	209.191	207.22
						1033.34	206.032	206.756	205.922
						1034.34	206.266	206.842	205.909
						1035.34	205.907	206.892	205.322
						1036.34	205.89	207.609	205.255
						1037.34	205.705	207.694	205.273
						1038.34	205.755	207.714	205.393
						1039.34	205.841	207.672	205.468
						1040.34	205.712	207.62	205.58
						1041.34	205.539	207.604	205.612
						1042.34	205.522	207.624	205.598
						1043.34	205.573	207.398	205.603
						1044.34	205.585	207.436	205.578
						1045.35	205.651	207.395	205.541
						1046.35	205.62	207.381	205.276
						1047.35	205.679	207.333	205.367
						1048.35	205.727	207.316	205.503
						1049.35	205.793	207.309	205.536
						1050.35	205.79	207.303	205.288
						1051.35	205.823	207.231	205.451
						1052.35	205.755	207.209	205.484
						1053.35	205.618	207.204	205.512
						1054.35	203.754	205.012	203.312
						1055.35	202.705	204.039	202.446
						1056.35	202.085	203.74	202.242
						1057.35	202.063	203.685	202.197
						1058.35	202.042	203.674	202.167
						1059.35	202.049	203.671	202.136
						1060.35	202.081	203.643	202.113
						1061.35	202.029	203.593	202.059
						1062.35	202.073	203.568	202.04
						1063.35	202.012	203.524	201.879
						1064.35	201.931	203.433	201.858
						1065.35	201.869	203.433	202.001
						1066.35	201.837	203.402	201.996
						1067.35	201.854	203.359	201.975
						1068.35	201.891	203.353	201.996
						1069.36	201.883	203.357	201.998
						1070.36	201.91	203.387	202.005
						1071.36	201.916	203.361	202.012
						1072.36	201.908	203.323	201.974
						1073.36	201.922	203.324	201.951
						1074.36	201.945	203.31	201.789
						1075.36	201.956	203.321	201.914
						1076.36	200.005	201.26	199.717
						1077.36	198.533	200.277	198.89
						1078.36	198.302	199.959	198.665
						1079.36	198.301	199.847	198.598
						1080.36	198.35	199.789	198.586
						1081.36	198.364	199.749	198.545
						1082.36	198.372	199.747	198.519
						1083.36	198.375	199.729	198.509
						1084.36	198.398	199.716	198.496
						1085.36	198.385	199.702	198.498
						1086.36	198.375	199.727	198.486
						1087.36	198.344	199.738	198.49
						1088.36	198.183	199.729	198.485
						1089.36	198.233	199.73	198.485
						1090.36	198.274	199.73	198.506
						1091.36	198.289	199.738	198.511
						1092.36	198.246	199.73	198.502
						1093.37	198.215	199.738	198.504
						1094.37	198.088	199.763	198.511
						1095.37	198.159	199.754	198.507
						1096.37	198.215	199.774	198.505
						1097.37	198.216	199.732	198.471
						1098.37	196.215	197.638	195.979
						1099.37	195.226	196.638	195.19
						1100.37	194.543	196.342	195.013
						1101.37	194.464	196.268	194.961
						1102.37	194.495	196.244	194.869
						1103.37	194.529	196.241	194.642
						1104.37	194.556	196.2	194.606
						1105.37	194.551	196.198	194.737
						1106.37	194.546	196.186	194.741
						1107.37	194.556	196.176	194.752
						1108.37	194.538	196.175	194.767
						1109.37	194.553	196.164	194.762
						1110.37	194.544	196.171	194.784
						1111.37	194.512	196.159	194.77
						1112.37	194.379	196.162	194.767
						1113.37	194.418	196.152	194.754
						1114.37	194.466	196.159	194.75
						1115.38	194.477	196.149	194.756
						1116.38	194.47	196.152	194.76
						1117.38	194.49	196.156	194.764
						1118.38	194.495	196.143	194.754
						1119.38	194.47	196.142	194.76
						1120.38	192.35	193.945	192.365
						1121.38	191.049	192.968	191.547
						1122.38	190.723	192.69	191.343
						1123.38	190.717	192.619	191.287
						1124.38	190.737	192.593	191.273
						1125.38	190.759	192.569	191.224
						1126.38	190.746	192.551	191.197
						1127.38	190.727	192.535	191.166
						1128.38	190.711	192.545	191.131
						1129.38	190.717	192.53	191.103
						1130.38	190.71	192.528	191.072
						1131.38	190.677	192.52	191.095
						1132.38	190.66	192.51	191.093
						1133.38	190.648	192.48	191.049
						1134.38	190.623	192.471	190.861
						1135.38	190.561	192.422	190.644
						1136.38	190.418	192.426	190.655
						1137.38	190.438	192.446	190.762
						1138.38	190.473	192.421	190.82
						1139.39	190.495	192.436	190.892
						1140.39	190.486	192.401	190.901
						1141.39	190.418	192.41	190.919
						1142.39	188.351	190.17	188.53
						1143.39	187.405	189.211	187.746
						1144.39	187.079	188.966	187.559
						1145.39	186.888	188.876	187.503
						1146.39	186.75	188.839	187.492
						1147.39	186.779	188.83	187.459
						1148.39	186.82	188.838	187.477
						1149.39	186.824	188.782	187.429
						1150.39	186.831	188.808	187.453
						1151.39	186.858	188.789	187.445
						1152.39	186.854	188.75	187.424
						1153.39	186.862	188.761	187.428
						1154.39	186.82	188.74	187.422
						1155.39	186.808	188.747	187.423
						1156.39	186.805	188.72	187.399
						1157.39	186.793	188.7	187.402
						1158.39	186.792	188.696	187.412
						1159.39	186.785	188.625	187.396
						1160.39	186.767	188.637	187.392
						1161.4	186.729	188.615	187.407
						1162.4	186.578	188.632	187.415
						1163.4	186.594	188.596	187.409
						1164.4	184.456	186.268	184.897
						1165.4	183.417	185.257	184.1
						1166.4	182.996	184.969	183.894
						1167.4	182.868	184.913	183.871
						1168.4	182.896	184.874	183.829
						1169.4	182.951	184.832	183.327
						1170.4	182.964	184.791	183.358
						1171.4	182.951	184.767	183.385
						1172.4	182.971	184.74	183.452
						1173.4	182.989	184.726	183.419
						1174.4	182.998	184.7	183.406
						1175.4	182.987	184.649	183.4
						1176.4	182.988	184.625	183.398
						1177.4	182.814	184.622	183.43
						1178.4	182.762	184.629	183.431
						1179.4	182.708	184.606	183.414
						1180.4	182.699	184.594	183.399
						1181.41	182.68	184.596	183.38
						1182.41	182.676	184.598	183.352
						1183.41	182.68	184.587	183.325
						1184.41	182.728	184.577	183.344
						1185.41	182.735	184.556	183.343
						1186.41	180.658	182.281	180.865
						1187.41	179.671	181.307	180.102
						1188.41	179.316	181.047	179.945
						1189.41	179.1	180.987	179.894
						1190.41	179.021	180.944	179.884
						1191.41	178.977	180.938	179.879
						1192.41	178.913	180.943	179.877
						1193.41	178.899	180.919	179.85
						1194.41	178.901	180.916	179.856
						1195.41	178.895	180.914	179.856
						1196.41	178.864	180.887	179.828
						1197.41	178.868	180.892	179.839
						1198.41	178.882	180.865	179.851
						1199.41	178.871	180.825	179.831
						1200.42	178.875	180.81	179.827
						1201.42	178.868	180.779	179.813
						1202.42	178.868	180.718	179.809
						1203.42	178.865	180.695	179.822
						1204.42	178.845	180.661	179.812
						1205.42	178.835	180.647	179.809
						1206.42	178.848	180.617	179.813
						1207.42	178.851	180.604	179.812
						1208.42	176.689	178.316	177.227
						1209.42	175.631	177.388	176.45
						1210.42	175.31	177.14	176.256
						1211.42	175.166	177.068	176.194
						1212.42	175.073	177.04	175.06
						1213.42	175.087	177.035	175.611
						1214.42	175.085	176.979	175.68
						1215.42	175.042	176.965	175.725
						1216.42	175.054	176.949	175.645
						1217.42	175.073	176.908	175.56
						1218.42	175.088	176.907	175.6
						1219.42	175.084	176.868	175.626
						1220.42	175.08	176.833	175.628
						1221.42	175.076	176.82	175.656
						1222.42	174.994	176.79	175.645
						1223.43	174.887	176.747	175.655
						1224.43	174.822	176.747	175.655
						1225.43	174.845	176.759	175.66
						1226.43	174.827	176.734	175.653
						1227.43	174.775	176.695	175.6
						1228.43	174.773	176.676	175.508
						1229.43	174.665	176.691	175.516
						1230.43	172.386	174.431	172.914
						1231.43	171.256	173.457	172.172
						1232.43	170.908	173.196	171.972
						1233.43	170.794	173.095	171.866
						1234.43	170.727	173.111	171.685
						1235.43	170.704	173.09	171.758
						1236.43	170.757	173.081	171.778
						1237.43	170.763	173.054	171.768
						1238.43	170.774	173.039	171.451
						1239.43	170.817	173.034	171.442
						1240.43	170.844	173.029	171.526
						1241.43	170.819	173.019	171.557
						1242.43	170.821	173.022	171.589
						1243.43	170.803	173.002	171.597
						1244.44	170.778	172.983	171.608
						1245.44	170.772	172.983	171.625
						1246.44	170.769	172.977	171.62
						1247.44	170.745	172.946	171.59
						1248.44	170.728	172.94	171.57
						1249.44	170.702	172.927	171.568
						1250.44	170.689	172.909	171.549
						1251.44	170.732	172.895	171.54
						1252.44	168.584	170.566	168.912
						1253.44	167.647	169.549	168.067
						1254.44	167.371	169.317	167.804
						1255.44	167.262	169.264	167.745
						1256.44	167.169	169.232	167.356
						1257.44	167.07	169.217	167.479
						1258.44	166.988	169.226	167.521
						1259.44	167.017	169.187	167.512
						1260.44	166.987	169.204	167.523
						1261.44	166.916	169.189	167.501
						1262.44	166.921	169.194	167.488
						1263.44	166.914	169.157	167.44
						1264.44	166.936	169.176	167.448
						1265.44	166.962	169.164	167.444
						1266.45	166.94	169.153	167.443
						1267.45	166.929	169.154	167.431
						1268.45	166.899	169.116	167.42
						1269.45	166.896	169.119	167.423
						1270.45	166.882	169.078	167.429
						1271.45	166.886	169.014	167.4
						1272.45	166.852	168.968	167.382
						1273.45	166.845	168.959	167.391
						1274.45	164.614	166.622	164.745
						1275.45	163.637	165.611	163.998
						1276.45	163.291	165.379	163.833
						1277.45	163.095	165.339	163.828
						1278.45	162.955	165.31	163.822
						1279.45	162.89	165.298	163.802
						1280.45	162.865	165.32	163.813
						1281.45	162.938	165.326	163.796
						1282.45	162.84	165.305	163.778
						1283.45	162.908	165.286	163.774
						1284.45	162.911	165.267	163.775
						1285.45	162.877	165.271	163.76
						1286.46	162.828	165.241	163.739
						1287.46	162.791	165.238	163.741
						1288.46	162.706	165.242	163.757
						1289.46	162.659	165.233	163.755
						1290.46	162.642	165.236	163.754
						1291.46	162.623	165.249	163.761
						1292.46	162.607	165.238	163.753
						1293.46	162.62	165.233	163.76
						1294.46	162.634	165.23	163.761
						1295.46	162.648	165.227	163.776
						1296.46	160.325	162.724	161.03
						1297.46	159.25	161.71	160.252
						1298.46	158.85	161.494	160.097
						1299.46	158.72	161.45	160.059
						1300.46	158.721	161.428	160.037
						1301.46	158.725	161.429	160.039
						1302.46	158.681	161.42	160.012
						1303.46	158.645	161.352	159.992
						1304.46	158.621	161.253	160.001
						1305.46	158.606	161.17	159.964
						1306.46	158.589	161.223	159.965
						1307.46	158.578	161.227	159.952
						1308.47	158.575	161.233	159.956
						1309.47	158.588	161.214	159.946
						1310.47	158.596	161.209	159.944
						1311.47	158.584	161.198	159.931
						1312.47	158.578	161.196	159.917
						1313.47	158.584	161.207	159.889
						1314.47	158.586	161.194	159.813
						1315.47	158.581	161.201	158.966
						1316.47	158.583	161.207	159.038
						1317.47	158.542	161.186	159.17
						1318.47	156.243	158.671	156.576
						1319.47	155.263	157.673	155.935
						1320.47	154.908	157.448	155.813
						1321.47	154.671	157.401	155.788
						1322.47	154.675	157.389	155.792
						1323.47	154.665	157.327	155.786
						1324.47	154.639	157.197	155.767
						1325.47	154.575	157.079	155.744
						1326.47	154.563	157.012	155.738
						1327.47	154.565	156.968	155.723
						1328.48	154.554	156.929	155.714
						1329.48	154.591	156.915	155.711
						1330.48	154.583	156.9	155.696
						1331.48	154.591	156.908	155.676
						1332.48	154.595	156.912	155.672
						1333.48	154.61	156.907	155.692
						1334.48	154.584	156.907	155.671
						1335.48	154.535	156.89	155.668
						1336.48	154.521	156.89	155.679
						1337.48	154.505	156.89	155.656
						1338.48	154.524	156.896	155.668
						1339.48	154.533	156.874	155.656
						1340.48	152.16	154.581	152.81
						1341.48	151.11	153.498	152.07
						1342.48	150.497	153.198	151.929
						1343.48	150.383	153.099	151.889
						1344.48	150.379	153.063	151.899
						1345.48	150.367	153.03	151.865
						1346.48	150.344	152.998	151.865
						1347.48	150.381	152.988	151.837
						1348.48	150.434	152.976	151.835
						1349.48	150.439	152.964	151.815
						1350.48	150.445	152.954	151.797
						1351.48	150.451	152.953	151.785
						1352.48	150.44	152.944	151.766
						1353.49	150.416	152.955	151.758
						1354.49	150.439	152.96	151.751
						1355.49	150.453	152.958	151.732
						1356.49	150.441	152.937	151.702
						1357.49	150.464	152.936	151.705
						1358.49	150.477	152.946	151.705
						1359.49	150.468	152.937	151.675
						1360.49	150.445	152.94	151.641
						1361.49	150.411	152.936	151.598
						1362.49	147.871	150.519	148.671
						1363.49	146.607	149.45	147.629
						1364.49	146.15	149.167	147.079
						1365.49	146.118	149.102	147.29
						1366.49	146.052	149.062	147.366
						1367.49	146.034	149.057	147.403
						1368.49	146.021	149.016	147.405
						1369.49	146.088	148.998	147.428
						1370.49	146.141	148.955	147.446
						1371.49	146.171	148.908	147.445
						1372.49	146.176	148.864	147.439
						1373.49	146.193	148.838	147.431
						1374.49	146.217	148.843	147.442
						1375.49	146.208	148.835	147.434
						1376.49	146.208	148.821	147.436
						1377.5	146.217	148.803	147.464
						1378.5	146.207	148.778	147.445
						1379.5	146.207	148.726	147.457
						1380.5	146.196	148.679	147.448
						1381.5	146.137	148.681	147.438
						1382.5	146.131	148.668	147.428
						1383.5	146.108	148.671	147.408
						1384.5	143.652	146.293	144.467
						1385.5	142.669	145.23	143.758
						1386.5	142.078	144.933	143.602
						1387.5	141.888	144.839	143.541
						1388.5	141.898	144.825	143.549
						1389.5	141.853	144.801	143.516
						1390.5	141.947	144.773	143.5
						1391.5	141.951	144.745	143.478
						1392.5	141.964	144.743	143.47
						1393.5	141.953	144.731	143.455
						1394.5	141.959	144.714	143.455
						1395.5	141.962	144.671	143.438
						1396.51	141.954	144.602	143.435
						1397.51	141.942	144.505	143.435
						1398.51	141.949	144.486	143.429
						1399.51	141.963	144.494	143.406
						1400.51	141.99	144.501	143.419
						1401.51	141.992	144.482	143.408
						1402.51	141.958	144.458	143.379
						1403.51	141.936	144.42	143.353
						1404.51	141.885	144.405	143.325
						1405.51	141.812	144.394	143.249
						1406.51	139.353	142.034	140.209
						1407.51	138.429	140.938	139.423
						1408.51	137.983	140.646	138.421
						1409.51	137.62	140.535	138.923
						1410.51	137.51	140.5	139.036
						1411.51	137.542	140.482	139.066
						1412.51	137.523	140.46	139.081
						1413.51	137.484	140.446	139.086
						1414.51	137.509	140.426	139.1
						1415.51	137.598	140.413	139.107
						1416.51	137.621	140.387	139.085
						1417.52	137.611	140.371	139.111
						1418.52	137.628	140.362	139.119
						1419.52	137.626	140.348	139.116
						1420.52	137.618	140.341	139.114
						1421.52	137.635	140.331	139.102
						1422.52	137.636	140.32	139.086
						1423.52	137.635	140.304	139.088
						1424.52	137.639	140.322	139.093
						1425.52	137.626	140.297	139.096
						1426.52	137.619	140.268	139.097
						1427.52	137.605	140.255	139.068
						1428.52	135.124	137.817	136.011
						1429.52	134.22	136.709	135.207
						1430.52	133.873	136.425	135.08
						1431.52	133.503	136.349	135.045
						1432.52	133.229	136.246	134.964
						1433.52	133.33	136.194	134.92
						1434.52	133.4	136.149	134.913
						1435.52	133.337	136.127	134.91
						1436.52	133.357	136.119	134.906
						1437.53	133.339	136.118	134.916
						1438.53	133.349	136.108	134.898
						1439.53	133.334	136.107	134.877
						1440.53	133.343	136.095	134.889
						1441.53	133.36	136.081	134.889
						1442.53	133.352	136.081	134.911
						1443.53	133.329	136.078	134.911
						1444.53	133.331	136.07	134.905
						1445.53	133.306	136.057	134.887
						1446.53	133.312	136.042	134.884
						1447.53	133.288	136.022	134.87
						1448.53	133.276	136.013	134.867
						1449.53	133.273	136.004	134.852
						1450.53	130.712	133.331	131.772
						1451.53	129.757	132.346	131.015
						1452.53	129.399	132.094	130.87
						1453.53	129.203	132.043	130.856
						1454.53	129.091	132.009	130.804
						1455.53	129.104	132.003	130.82
						1456.53	129.112	131.967	130.768
						1457.53	129.111	131.964	130.779
						1458.53	129.082	131.935	130.768
						1459.53	129.035	131.944	130.762
						1460.53	129.03	131.932	130.713
						1461.54	129.001	131.888	130.682
						1462.54	128.998	131.884	130.687
						1463.54	128.979	131.869	130.676
						1464.54	128.965	131.868	130.665
						1465.54	128.98	131.851	130.657
						1466.54	128.886	131.86	130.656
						1467.54	128.84	131.837	130.633
						1468.54	128.839	131.842	130.649
						1469.54	128.847	131.846	130.661
						1470.54	128.843	131.832	130.655
						1471.54	128.831	131.818	130.631
						1472.54	126.231	128.834	127.48
						1473.54	125.201	127.963	126.728
						1474.54	124.83	127.784	126.599
						1475.54	124.436	127.74	126.529
						1476.54	124.265	127.723	126.497
						1477.54	124.153	127.724	126.493
						1478.54	124.278	127.736	126.507
						1479.54	124.309	127.726	126.487
						1480.54	124.311	127.684	126.452
						1481.54	124.296	127.689	126.439
						1482.54	124.316	127.717	126.501
						1483.55	124.341	127.711	126.514
						1484.55	124.36	127.692	126.437
						1485.55	124.379	127.672	126.394
						1486.55	124.382	127.682	126.392
						1487.55	124.366	127.667	126.354
						1488.55	124.374	127.651	126.343
						1489.55	124.378	127.63	126.309
						1490.55	124.389	127.644	126.293
						1491.55	124.384	127.615	126.267
						1492.55	124.382	127.609	126.246
						1493.55	124.33	127.569	126.21
						1494.55	121.669	124.379	123.063
						1495.55	120.258	123.664	122.313
						1496.55	119.663	123.546	122.165
						1497.55	119.695	123.53	122.092
						1498.55	119.748	123.541	122.021
						1499.55	119.724	123.5	121.897
						1500.55	119.678	123.479	121.724
						1501.55	119.684	123.478	121.588
						1502.55	119.718	123.468	121.453
						1503.56	119.75	123.458	121.282
						1504.56	119.731	123.395	121.053
						1505.56	119.706	123.385	120.764
						1506.56	119.673	123.381	120.761
						1507.56	119.67	123.334	120.76
						1508.56	119.674	123.313	120.724
						1509.56	119.681	123.297	120.809
						1510.56	119.682	123.293	120.762
						1511.56	119.685	123.29	120.774
						1512.56	119.674	123.278	120.754
						1513.56	119.66	123.286	120.726
						1514.56	119.672	123.29	120.726
						1515.56	119.62	123.225	120.654
						1516.56	116.989	119.984	117.534
						1517.56	115.988	119.287	116.838
						1518.56	115.535	119.167	116.721
						1519.56	115.24	119.156	116.727
						1520.56	115.197	119.149	116.726
						1521.56	115.094	119.165	116.732
						1522.56	115.093	119.134	116.699
						1523.56	115.054	119.108	116.689
						1524.56	115.044	119.112	116.685
						1525.56	115.035	119.097	116.691
						1526.57	115.058	119.1	116.706
						1527.57	115.091	119.083	116.682
						1528.57	115.102	119.063	116.663
						1529.57	115.099	119.059	116.662
						1530.57	115.081	119.058	116.645
						1531.57	115.092	119.052	116.644
						1532.57	115.089	119.055	116.639
						1533.57	115.112	119.051	116.649
						1534.57	115.11	119.04	116.621
						1535.57	115.03	119.027	116.612
						1536.57	114.904	119.03	116.629
						1537.57	114.918	118.954	116.572
						1538.57	112.257	115.658	113.399
						1539.57	111.308	114.988	112.681
						1540.57	110.9	114.897	112.567
						1541.57	110.604	114.86	112.542
						1542.57	110.597	114.837	112.548
						1543.57	110.555	114.802	112.514
						1544.57	110.573	114.789	112.507
						1545.57	110.57	114.752	112.477
						1546.57	110.574	114.736	112.476
						1547.57	110.55	114.723	112.445
						1548.57	110.546	114.684	112.438
						1549.58	110.552	114.693	112.46
						1550.58	110.527	114.665	112.436
						1551.58	110.541	114.688	112.446
						1552.58	110.54	114.684	112.45
						1553.58	110.57	114.683	112.456
						1554.58	110.558	114.673	112.457
						1555.58	110.571	114.655	112.434
						1556.58	110.581	114.667	112.447
						1557.58	110.586	114.635	112.439
						1558.58	110.572	114.604	112.417
						1559.58	110.544	114.527	112.372
						1560.58	107.832	111.147	109.208
						1561.58	106.778	110.468	108.518
						1562.58	106.272	110.295	108.34
						1563.58	106.09	110.206	108.279
						1564.58	106.025	110.147	108.277
						1565.58	106.01	110.058	108.241
						1566.58	105.983	109.964	108.215
						1567.58	105.995	109.9	108.208
						1568.58	105.999	109.924	108.182
						1569.58	106.029	109.956	108.136
						1570.58	106.07	109.962	108.14
						1571.58	106.079	109.951	108.123
						1572.58	106.064	109.926	108.09
						1573.58	106.071	109.953	108.079
						1574.58	106.05	109.939	108.065
						1575.58	106.045	109.93	108.04
						1576.59	106.032	109.917	108.043
						1577.59	106.008	109.911	108.045
						1578.59	105.984	109.896	108.026
						1579.59	105.982	109.896	108.038
						1580.59	105.956	109.875	108.016
						1581.59	105.906	109.779	107.962
						1582.59	103.189	106.41	104.746
						1583.59	102.06	105.747	104.022
						1584.59	101.683	105.597	103.864
						1585.59	101.471	105.551	103.804
						1586.59	101.467	105.54	103.869
						1587.59	101.474	105.461	103.788
						1588.59	101.541	105.42	103.729
						1589.59	101.584	105.389	103.686
						1590.59	101.57	105.342	103.624
						1591.59	101.566	105.322	103.601
						1592.59	101.541	105.289	103.555
						1593.59	101.525	105.293	103.52
						1594.59	101.541	105.271	103.495
						1595.59	101.531	105.252	103.47
						1596.59	101.504	105.228	103.413
						1597.59	101.517	105.22	103.39
						1598.59	101.501	105.205	103.355
						1599.59	101.478	105.166	103.316
						1600.6	101.47	105.13	103.284
						1601.6	101.459	105.133	103.266
						1602.6	101.459	105.099	103.239
						1603.6	101.41	104.958	103.144
						1604.6	98.6807	101.584	99.8492
						1605.6	97.6874	100.944	99.1305
						1606.6	97.3047	100.837	98.9613
						1607.6	97.168	100.747	98.8868
						1608.6	97.0932	100.653	98.8287
						1609.6	97.089	100.63	98.7955
						1610.6	97.062	100.584	98.764
						1611.6	97.0262	100.568	98.7356
						1612.6	96.9953	100.509	98.6601
						1613.6	96.997	100.519	98.634
						1614.6	96.9427	100.494	98.6035
						1615.6	96.9124	100.486	98.5697
						1616.6	96.9002	100.5	98.5497
						1617.6	96.8978	100.499	98.5218
						1618.6	96.9052	100.483	98.5015
						1619.61	96.8441	100.478	98.4834
						1620.61	96.8438	100.468	98.4577
						1621.61	96.8391	100.45	98.4445
						1622.61	96.8268	100.459	98.415
						1623.61	96.8534	100.442	98.4003
						1624.61	96.8501	100.424	98.3809
						1625.61	96.7891	100.283	98.2693
						1626.61	94.0355	96.8725	94.9487
						1627.61	93.0156	96.2483	94.2382
						1628.61	92.7309	96.1495	94.0727
						1629.61	92.6083	96.1162	94.0038
						1630.61	92.5545	96.0435	93.9378
						1631.61	92.4787	96.0089	93.896
						1632.61	92.4321	96.0394	93.9126
						1633.61	92.4045	96.0268	93.8437
						1634.61	92.4293	96.0032	93.8292
						1635.61	92.3938	95.9545	93.8058
						1636.61	92.2982	95.9394	93.7833
						1637.61	92.2592	95.9135	93.7522
						1638.61	92.2619	95.89	93.7214
						1639.61	92.2004	95.8478	93.679
						1640.61	92.2276	95.8703	93.7024
						1641.61	92.3046	95.8947	93.7221
						1642.61	92.3563	95.8791	93.7401
						1643.61	92.3559	95.9195	93.7017
						1644.61	92.3579	95.9174	93.6701
						1645.61	92.3775	95.8787	93.5881
						1646.62	92.4025	95.8864	93.5741
						1647.62	92.3492	95.7485	93.4884
						1648.62	89.5823	92.3321	90.2112
						1649.62	88.5983	91.7165	89.5152
						1650.62	88.1183	91.6019	89.3503
						1651.62	87.6978	91.5845	89.2724
						1652.62	87.605	91.5618	89.2423
						1653.62	87.3615	91.5433	89.1635
						1654.62	87.233	91.5626	89.1439
						1655.62	87.1051	91.5428	89.1193
						1656.62	86.9124	91.4836	89.0187
						1657.62	86.874	91.4846	88.9765
						1658.62	86.7322	91.4975	88.938
						1659.62	86.6872	91.504	88.9109
						1660.62	86.6986	91.527	88.982
						1661.62	86.5238	91.4861	88.9392
						1662.62	86.4642	91.4859	88.8907
						1663.62	86.3602	91.4781	88.8473
						1664.62	86.288	91.4999	88.8306
						1665.62	86.1712	91.4743	88.7835
						1666.62	86.1209	91.475	88.7571
						1667.62	86.114	91.4492	88.7155
						1668.62	86.0527	91.4652	88.7232
						1669.62	85.9614	91.3103	88.6247
						1670.62	82.997	87.7933	85.3015
						1671.62	81.6065	87.1497	84.6013
						1672.62	81.4627	87.0332	84.4351
						1673.63	81.3058	86.9822	84.3654
						1674.63	81.3116	86.9645	84.3266
						1675.63	81.271	86.9279	84.3164
						1676.63	81.2639	86.8761	84.2754
						1677.63	81.2573	86.8602	84.2596
						1678.63	81.1721	86.8408	84.224
						1679.63	81.0964	86.7902	84.1626
						1680.63	81.0533	86.7753	84.1303
						1681.63	81.034	86.7676	84.1326
						1682.63	80.9888	86.757	84.1503
						1683.63	80.9498	86.7156	84.1186
						1684.63	80.9171	86.6911	84.1202
						1685.63	80.9154	86.6773	84.1253
						1686.63	80.8932	86.6233	84.078
						1687.63	80.9083	86.6058	84.0714
						1688.63	80.9079	86.6093	84.0835
						1689.63	80.9187	86.5751	84.0494
						1690.63	80.9238	86.5856	84.0519
						1691.63	80.8519	86.3794	83.9234
						1692.63	77.9771	82.825	80.5722
						1693.63	76.9241	82.1939	79.869
						1694.63	76.5523	82.1115	79.7652
						1695.63	76.4253	82.0615	79.7011
						1696.63	76.3227	82.0388	79.6812
						1697.64	76.211	82.0115	79.6606
						1698.64	76.1044	81.9862	79.652
						1699.64	76.0588	81.9884	79.6766
						1700.64	76.0903	81.942	79.6607
						1701.64	76.0472	81.8854	79.6323
						1702.64	76.1292	81.8695	79.6066
						1703.64	76.0654	81.8447	79.5727
						1704.64	76.0895	81.8672	79.598
						1705.64	76.0758	81.872	79.5911
						1706.64	76.0672	81.8522	79.5599
						1707.64	76.0644	81.8445	79.5545
						1708.64	76.0239	81.8235	79.5216
						1709.64	75.9735	81.8132	79.5076
						1710.64	75.9807	81.8315	79.5132
						1711.64	75.9046	81.7969	79.4937
						1712.64	75.8906	81.8119	79.506
						1713.64	75.7598	81.5304	79.3222
						1714.64	72.8901	77.9822	75.947
						1715.64	71.8416	77.3531	75.2587
						1716.64	71.5775	77.2407	75.106
						1717.64	71.2432	77.2092	75.0715
						1718.64	71.3277	77.1747	75.0314
						1719.64	71.267	77.1868	75.0391
						1720.64	71.0804	77.1749	75.0312
						1721.64	71.133	77.1587	75.0218
						1722.65	71.1	77.1569	75.0204
						1723.65	71.0711	77.1377	74.9842
						1724.65	70.9834	77.0312	74.8907
						1725.65	70.8196	77.0263	74.8686
						1726.65	70.8718	77.0513	74.8728
						1727.65	70.8705	77.0306	74.8457
						1728.65	70.8896	77.0581	74.87
						1729.65	70.9079	77.0667	74.8778
						1730.65	70.8715	77.033	74.8384
						1731.65	70.7828	77.0401	74.8422
						1732.65	70.7308	77.012	74.8068
						1733.65	70.7845	77.0002	74.7887
						1734.65	70.801	77.0111	74.8056
						1735.65	70.7015	76.7585	74.6404
						1736.65	67.7478	73.162	71.2079
						1737.65	66.5387	72.5043	70.4975
						1738.65	66.2961	72.3913	70.3649
						1739.65	66.2588	72.346	70.3071
						1740.65	66.2478	72.3499	70.2848
						1741.65	66.1469	72.3181	70.2666
						1742.65	66.1578	72.2624	70.2167
						1743.65	66.1761	72.2236	70.1916
						1744.65	66.1761	72.2348	70.2006
						1745.65	66.1414	72.1861	70.2821
						1746.65	65.9964	72.175	70.2859
						1747.65	66.0506	72.1499	70.2781
						1748.66	66.0508	72.0994	70.2007
						1749.66	66.0727	72.0785	70.1573
						1750.66	66.0993	72.0495	70.0992
						1751.66	66.0991	72.0539	70.1054
						1752.66	66.0749	72.0056	70.0463
						1753.66	66.0779	72.0204	70.0334
						1754.66	66.0459	72.019	70.0484
						1755.66	66.0326	72.021	70.0374
						1756.66	65.9495	71.9924	70.002
						1757.66	65.9137	71.7565	69.8538
						1758.66	62.9187	68.1019	66.3433
						1759.66	61.9856	67.4702	65.6338
						1760.66	61.6557	67.3495	65.4961
						1761.66	61.4823	67.3054	65.4327
						1762.66	61.5276	67.2956	65.4036
						1763.66	61.5051	67.272	65.3702
						1764.66	61.4672	67.2601	65.3569
						1765.66	61.4161	67.2348	65.3226
						1766.66	61.3487	67.2083	65.2907
						1767.66	61.2794	67.2034	65.2889
						1768.67	61.2042	67.1906	65.2776
						1769.67	61.2657	67.1718	65.2644
						1770.67	61.2738	67.1183	65.2024
						1771.67	61.2737	67.1136	65.1903
						1772.67	61.3047	67.1406	65.206
						1773.67	61.287	67.1144	65.1854
						1774.67	61.2618	67.1104	65.1668
						1775.67	61.2759	67.1135	65.1742
						1776.67	61.2294	67.0927	65.1616
						1777.67	61.2382	67.1052	65.1696
						1778.67	61.2084	67.0726	65.1521
						1779.67	61.0558	66.7628	64.9339
						1780.67	58.0279	63.1057	61.4034
						1781.67	57.1705	62.4942	60.7096
						1782.67	56.8165	62.3769	60.5738
						1783.67	56.7956	62.35	60.525
						1784.67	56.7515	62.3437	60.514
						1785.67	56.7059	62.3162	60.484
						1786.67	56.5975	62.2774	60.4392
						1787.67	56.5674	62.2324	60.4023
						1788.67	56.5827	62.236	60.3909
						1789.67	56.589	62.2138	60.354
						1790.67	56.5869	62.1843	60.3356
						1791.67	56.595	62.1928	60.3412
						1792.68	56.5865	62.169	60.3222
						1793.68	56.5717	62.1648	60.3068
						1794.68	56.5761	62.173	60.2971
						1795.68	56.5441	62.1671	60.3067
						1796.68	56.499	62.15	60.2788
						1797.68	56.4824	62.1621	60.2924
						1798.68	56.4494	62.1501	60.2777
						1799.68	56.3285	62.1445	60.2674
						1800.68	56.3506	62.1575	60.2737
						1801.68	56.2304	61.8321	60.0494
						1802.68	53.118	58.1045	56.4307
						1803.68	52.2029	57.4893	55.7459
						1804.68	51.8945	57.3911	55.6038
						1805.68	51.7508	57.3548	55.5482
						1806.68	51.45	57.3427	55.5139
						1807.68	51.3484	57.3479	55.5052
						1808.68	51.2931	57.3009	55.4516
						1809.68	51.3075	57.2813	55.4157
						1810.68	51.2824	57.2763	55.391
						1811.68	51.1999	57.273	55.3667
						1812.68	51.1385	57.2546	55.3456
						1813.69	51.1078	57.2464	55.3258
						1814.69	51.1177	57.2254	55.2988
						1815.69	51.1451	57.1877	55.2575
						1816.69	51.1856	57.2112	55.2714
						1817.69	51.1501	57.1828	55.2437
						1818.69	51.1433	57.1919	55.2457
						1819.69	51.1323	57.1808	55.2384
						1820.69	51.1655	57.2071	55.2684
						1821.69	51.1331	57.1893	55.2377
						1822.69	51.1272	57.1804	55.2321
						1823.69	51.0185	56.8442	55.0072
						1824.69	48.0897	53.0437	51.3096
						1825.69	47.1662	52.4298	50.6141
						1826.69	46.8576	52.3423	50.514
						1827.69	46.7181	52.2871	50.4589
						1828.69	46.6392	52.2571	50.4238
						1829.69	46.5771	52.2398	50.3893
						1830.69	46.513	52.2338	50.3559
						1831.69	46.4773	52.228	50.3025
						1832.69	46.4648	52.2212	50.3045
						1833.69	46.4421	52.1607	50.2541
						1834.69	46.4281	52.168	50.2785
						1835.69	46.4382	52.1694	50.2659
						1836.69	46.45	52.1623	50.2711
						1837.69	46.4461	52.1482	50.2495
						1838.69	46.4228	52.1225	50.2093
						1839.7	46.4205	52.1261	50.2082
						1840.7	46.4432	52.1219	50.1893
						1841.7	46.421	52.0942	50.1659
						1842.7	46.4274	52.1075	50.174
						1843.7	46.4217	52.0937	50.1863
						1844.7	46.4169	52.067	50.1488
						1845.7	46.2926	51.6419	49.8616
						1846.7	43.1685	47.8402	46.1569
						1847.7	42.3586	47.2675	45.4883
						1848.7	42.1099	47.1775	45.359
						1849.7	41.9846	47.1298	45.298
						1850.7	41.9068	47.0965	45.2688
						1851.7	41.839	47.0759	45.2372
						1852.7	41.7965	47.0466	45.2025
						1853.7	41.7566	47.0311	45.1837
						1854.7	41.7444	47.0341	45.1753
						1855.7	41.7196	47.0358	45.1851
						1856.7	41.6807	47.0104	45.1562
						1857.7	41.6632	46.9964	45.1342
						1858.7	41.6366	46.9751	45.0988
						1859.7	41.6291	46.9795	45.124
						1860.7	41.632	46.974	45.1101
						1861.71	41.628	46.9716	45.0941
						1862.71	41.5937	46.9357	45.0629
						1863.71	41.5932	46.9568	45.0669
						1864.71	41.564	46.9366	45.0347
						1865.71	41.5441	46.9286	45.0322
						1866.71	41.5472	46.9218	45.0148
						1867.71	41.3672	46.4661	44.7018
						1868.71	38.1462	42.6168	40.9747
						1869.71	37.2992	42.0285	40.3069
						1870.71	37.0491	41.9243	40.1712
						1871.71	36.9522	41.8915	40.131
						1872.71	36.862	41.8832	40.1107
						1873.71	36.7782	41.8402	40.069
						1874.71	36.7555	41.8577	40.0696
						1875.71	36.7075	41.8226	40.0448
						1876.71	36.6763	41.826	40.0273
						1877.71	36.6422	41.8123	39.9974
						1878.71	36.623	41.8336	39.9732
						1879.71	36.615	41.8033	39.9489
						1880.71	36.6044	41.7899	39.9363
						1881.71	36.608	41.8213	39.9515
						1882.71	36.589	41.7968	39.9264
						1883.71	36.5798	41.7748	39.9211
						1884.71	36.5758	41.7901	39.9172
						1885.71	36.5652	41.7582	39.8721
						1886.72	36.534	41.7685	39.8458
						1887.72	36.5139	41.7735	39.8282
						1888.72	36.512	41.7687	39.8205
						1889.72	36.3132	41.2884	39.4873
						1890.72	33.0182	37.431	35.7383
						1891.72	31.9008	36.8086	35.0391
						1892.72	31.6803	36.7657	34.9843
						1893.72	31.5741	36.6832	34.8802
						1894.72	31.4844	36.6789	34.8632
						1895.72	31.3543	36.6107	34.7919
						1896.72	31.3415	36.615	34.7873
						1897.72	31.3424	36.6116	34.7839
						1898.72	31.318	36.5805	34.7556
						1899.72	31.3038	36.5644	34.7141
						1900.72	31.2631	36.551	34.6935
						1901.72	31.1838	36.5335	34.6711
						1902.72	31.1156	36.511	34.6599
						1903.72	31.0852	36.5282	34.6571
						1904.72	31.1299	36.4912	34.6422
						1905.72	31.0216	36.4603	34.6168
						1906.72	30.9646	36.4592	34.6245
						1907.72	30.9024	36.4537	34.613
						1908.72	30.7938	36.4255	34.5873
						1909.72	30.7005	36.4341	34.5942
						1910.72	30.6308	36.4199	34.5987
						1911.72	30.4101	35.8315	34.2071
						1912.72	27.0728	31.94	30.4446
						1913.72	26.0564	31.3662	29.7752
						1914.73	25.7258	31.268	29.625
						1915.73	25.49	31.2356	29.5297
						1916.73	25.4664	31.2135	29.4817
						1917.73	25.5364	31.2104	29.4839
						1918.73	25.5672	31.1933	29.494
						1919.73	25.5929	31.1817	29.4584
						1920.73	25.5742	31.1735	29.4192
						1921.73	25.5687	31.1781	29.421
						1922.73	25.5721	31.1739	29.4181
						1923.73	25.5354	31.1338	29.3695
						1924.73	25.5003	31.122	29.3648
						1925.73	25.5088	31.1445	29.3753
						1926.73	25.5204	31.1524	29.3629
						1927.73	25.5383	31.141	29.355
						1928.73	25.5208	31.1361	29.3486
						1929.73	25.5176	31.1298	29.3366
						1930.73	25.5296	31.1247	29.3302
						1931.73	25.5265	31.1302	29.3298
						1932.73	25.5183	31.1117	29.3085
						1933.73	25.3175	30.5564	28.925
						1934.73	21.8931	26.6033	25.1058
						1935.73	20.9779	26.0096	24.4277
						1936.73	20.7085	25.8977	24.2773
						1937.73	20.6547	25.9185	24.2769
						1938.74	20.5752	25.9039	24.2324
						1939.74	20.4986	25.9061	24.2199
						1940.74	20.4048	25.8374	24.155
						1941.74	20.3852	25.8492	24.1329
						1942.74	20.3804	25.8328	24.1087
						1943.74	20.3738	25.8485	24.1002
						1944.74	20.3749	25.8192	24.0705
						1945.74	20.3584	25.8126	24.0632
						1946.74	20.3413	25.8017	24.0413
						1947.74	20.3302	25.8116	24.0385
						1948.74	20.2952	25.7831	23.9988
						1949.74	20.3112	25.7824	23.9912
						1950.74	20.3126	25.7927	23.9958
						1951.74	20.3083	25.7813	23.9729
						1952.74	20.3135	25.7735	23.9742
						1953.74	20.2878	25.7605	23.9557
						1954.74	20.2786	25.753	23.944
						1955.74	20.0362	25.1628	23.5384
						1956.74	16.6261	21.1326	19.6484
						1957.74	15.6747	20.5463	18.9762
						1958.74	15.3458	20.4721	18.8575
						1959.74	15.1619	20.4357	18.8036
						1960.74	15.0533	20.4153	18.7756
						1961.75	14.9754	20.4247	18.7758
						1962.75	14.9051	20.3862	18.7264
						1963.75	14.8706	20.3555	18.679
						1964.75	14.9044	20.3712	18.6806
						1965.75	14.8926	20.3344	18.6353
						1966.75	14.9052	20.3605	18.6415
						1967.75	14.8945	20.326	18.601
						1968.75	14.8748	20.3313	18.6137
						1969.75	14.8532	20.31	18.5885
						1970.75	14.8435	20.307	18.5717
						1971.75	14.7698	20.2494	18.5011
						1972.75	14.7804	20.2802	18.5433
						1973.75	14.7534	20.2631	18.5397
						1974.75	14.7076	20.2418	18.5048
						1975.75	14.6988	20.2381	18.5014
						1976.75	14.7012	20.2481	18.4997
						1977.75	14.4141	19.5143	17.9966
						1978.75	10.9171	15.5142	14.1213
						1979.75	9.929	14.9603	13.464
						1980.75	9.5694	14.8465	13.2987
						1981.76	9.431	14.8167	13.2428
						1982.76	9.3132	14.8126	13.2208
						1983.76	9.292	14.7745	13.1785
						1984.76	9.3039	14.7771	13.1545
						1985.76	9.2994	14.7642	13.1224
						1986.76	9.3214	14.7872	13.1272
						1987.76	9.2587	14.7463	13.0817
						1988.76	9.2252	14.7353	13.0523
						1989.76	9.1923	14.7081	13.0283
						1990.76	9.1691	14.7044	13.0162
						1991.76	9.1451	14.6947	12.9845
						1992.76	9.111	14.6765	12.969
						1993.76	9.0684	14.6585	12.9453
						1994.76	9.0376	14.6595	12.9098
						1995.76	9.0273	14.6691	12.8979
						1996.76	9.0112	14.6816	12.9155
						1997.76	8.9548	14.6589	12.8783
						1998.76	8.9474	14.6463	12.8689
						1999.76	8.6763	13.9435	12.3987
						2000.76	5.2223	9.8696	8.5101
						2001.76	4.208	9.2886	7.8132
						2002.76	3.8749	9.2022	7.6529
						2003.76	3.635	9.1943	7.6121
						2004.77	3.4853	9.1705	7.5546
						2005.77	3.3551	9.1327	7.5121
						2006.77	3.3439	9.1385	7.4966
						2007.77	3.3705	9.142	7.475
						2008.77	3.3739	9.1132	7.4313
						2009.77	3.3446	9.127	7.4319
						2010.77	3.2997	9.0998	7.3982
						2011.77	3.2561	9.0718	7.3623
						2012.77	3.2497	9.0894	7.3508
						2013.77	3.2208	9.0792	7.3331
						2014.77	3.2058	9.0723	7.3126
						2015.77	3.1781	9.0805	7.3073
						2016.77	3.1435	9.0452	7.2733
						2017.77	3.1211	9.0443	7.2713
						2018.77	3.1035	9.0593	7.1731
						2019.77	3.0562	9.0435	7.1172
						2020.77	3.0518	9.0623	7.1195
						2021.77	2.7125	8.3024	6.5796
						2022.77	-0.0099	4.2338	2.8474
						2023.77	-0.2629	3.6687	2.2023
						2024.77	-0.2578	3.5815	2.0261
						2025.77	-0.2603	3.5566	1.944
						2026.78	-0.2627	3.5167	1.862
						2027.78	-0.2604	3.503	1.8079
						2028.78	-0.1902	3.4808	1.7705
						2029.78	-0.194	3.4699	1.7251
						2030.78	-0.2006	3.4546	1.6749
						2031.78	-0.1838	3.4325	1.6326
						2032.78	-0.1801	3.4201	1.6102
						2033.78	-0.1798	3.4083	1.5872
						2034.78	-0.2095	3.3857	1.5542
						2035.78	-0.2042	3.4063	1.5541
						2036.78	-0.1802	3.4033	1.5315
						2037.78	-0.1825	3.374	1.4945
						2038.78	-0.1872	3.3717	1.4786
						2039.78	-0.2234	3.38	1.4603
						2040.78	-0.2325	3.3551	1.4434
						2041.78	-0.2332	3.3512	1.4152
						2042.78	-0.2333	3.3691	1.4108
						2043.78	-0.2465	2.6192	0.9067
						2044.78	-0.2678	-0.16	-0.5557
						2045.78	-0.2667	-0.1595	-0.5551
						2046.78	-0.2667	-0.1614	-0.5546
						2047.78	-0.2662	-0.163	-0.5525
						2048.78	-0.2664	-0.1623	-0.5515
						2049.78	-0.2674	-0.1641	-0.5503
						2050.78	-0.2678	-0.1638	-0.5511
						2051.78	-0.2675	-0.1629	-0.5515
						2052.78	-0.2697	-0.1626	-0.5491
						2053.78	-0.2713	-0.1643	-0.5493
						2054.78	-0.2705	-0.1628	-0.5492
						2055.78	-0.2692	-0.1634	-0.549
						2056.78	-0.2694	-0.1638	-0.5501
						2057.78	-0.2706	-0.1633	-0.5506
						2058.78	-0.27	-0.1637	-0.5484
						2059.79	-0.2698	-0.1627	-0.55
						2060.79	-0.27	-0.1642	-0.5511
						2061.79	-0.2692	-0.1649	-0.551
[truncated: 720 more rows]

## Sheet: Supplementary Figure 3
Slow cooling				Fast cooling 1				Slow+Fast cooling				Fast cooling 2
Chamber 1		Chamber 2		Chamber 1		Chamber 2		Chamber 1		Chamber 2		Chamber 1
T (K)	P (MPa)	T (K)	P (MPa)	T (K)	P (MPa)	T (K)	P (MPa)	T (K)	P (MPa)	T (K)	P (MPa)	T (K)	P (MPa)
213.15	210.4	213.15	211.51	213.15	210.39	213.15	209.97	223.15	200.06	223.15	198.41	241.15	192.97
213.65	216.72	213.65	210.81	213.65	210.46	213.65	209.85	223.65	198.64	223.65	198.18	241.65	191.79
214.15	215.36	214.15	212.35	214.15	210.34	214.15	209.87	224.15	197.8	224.15	196.31	242.15	190.88
214.65	217.43	214.65	212.5	214.65	210.33	214.65	209.77	224.65	197.14	224.65	195.74	242.65	189.57
215.15	217.5	215.15	212.94	215.15	210.44	215.15	209.65	225.15	196.05	225.15	195.28	243.15	188.25
215.65	215.9	215.65	212.26	215.65	210.33	215.65	209.8	225.65	195.33	225.65	193.44	243.65	186.95
216.15	216.11	216.15	212.04	216.15	209.97	216.15	209.68	226.15	194.03	226.15	191.98	244.15	185.56
216.65	215.83	216.65	212.34	216.65	210.24	216.65	209.57	226.65	192.34	226.65	190.73	244.65	184.17
217.15	214.39	217.15	212.07	217.15	210.21	217.15	209.5	227.15	191.15	227.15	189.42	245.15	182.62
217.65	215.33	217.65	211.28	217.65	209.83	217.65	209.53	227.65	189.24	227.65	188.39	245.65	181.03
218.15	215.07	218.15	212.12	218.15	209.98	218.15	209.46	228.15	188.51	228.15	186.78	246.15	179.42
218.65	213.57	218.65	212.05	218.65	210.01	218.65	209.45	228.65	187.01	228.65	185.73	246.65	177.73
219.15	213.54	219.15	211.92	219.15	210.01	219.15	209.46	229.15	185.69	229.15	183.86	247.15	175.91
219.65	212.69	219.65	211.84	219.65	209.86	219.65	209.34	229.65	184.01	229.65	182.46	247.65	174.03
220.15	213.88	220.15	211.71	220.15	209.86	220.15	209.37	230.15	183.19	230.15	181.36	248.15	171.99
220.65	213.6	220.65	211.45	220.65	209.72	220.65	209.33	230.65	181.89	230.65	179.38	248.65	169.95
221.15	213.47	221.15	211.52	221.15	209.89	221.15	209.24	231.15	180.75	231.15	178.11	249.15	168.16
221.65	213.12	221.65	212.06	221.65	209.71	221.65	209.13	231.65	179.55	231.65	176.27	249.65	166.04
222.15	212.88	222.15	211.15	222.15	209.77	222.15	209.1	232.15	178.05	232.15	174.22	250.15	163.79
222.65	213.59	222.65	210.56	222.65	209.51	222.65	209.11	232.65	175.81	232.65	173.11	250.65	161.28
223.15	212.12	223.15	210.21	223.15	209.61	223.15	209.02	233.15	174.81	233.15	171.75	251.15	158.66
223.65	212.45	223.65	209.55	223.65	209.67	223.65	208.95	233.65	172.46	233.65	170.12	251.65	155.82
224.15	212.29	224.15	209.72	224.15	209.57	224.15	208.86	234.15	171.36	234.15	168.58	252.15	152.86
224.65	211.8	224.65	209.52	224.65	209.59	224.65	208.82	234.65	170.79	234.65	167.27	252.65	149.7
225.15	211.61	225.15	209.39	225.15	209.45	225.15	208.77	235.15	169.72	235.15	165.15	253.15	146.45
225.65	211.5	225.65	210.19	225.65	209.32	225.65	208.7	235.65	167.58	235.65	161.89	253.65	143.1
226.15	211.41	226.15	209.7	226.15	209.42	226.15	208.71	236.15	165.56	236.15	158.89	254.15	139.65
226.65	211.47	226.65	209.44	226.65	209.24	226.65	208.64	236.65	164.8	236.65	157.68	254.65	136.02
227.15	211.32	227.15	209.28	227.15	209.15	227.15	208.59	237.15	164.84	237.15	156.63	255.15	132.29
227.65	211.33	227.65	209.18	227.65	209.09	227.65	208.6	237.65	164.07	237.65	155.19	255.65	128.49
228.15	210.95	228.15	209.47	228.15	209.03	228.15	208.49	238.15	163.71	238.15	155	256.15	124.55
228.65	211.07	228.65	209.41	228.65	208.89	228.65	208.42	238.65	163.28	238.65	154.23	256.65	120.6
229.15	211.03	229.15	209.5	229.15	208.82	229.15	208.37	239.15	161.79	239.15	153.65	257.15	116.59
229.65	211.11	229.65	209.55	229.65	208.8	229.65	208.29	239.65	160.63	239.65	153.24	257.65	112.57
230.15	210.75	230.15	209.23	230.15	208.71	230.15	208.24	240.15	159.54	240.15	152.94	258.15	108.54
230.65	210.91	230.65	209.08	230.65	208.58	230.65	208.11	240.65	159.31	240.65	151.56	258.65	104.69
231.15	210.61	231.15	209.21	231.15	208.53	231.15	207.59	241.15	159.1	241.15	152.02	259.15	100.96
231.65	210.44	231.65	209.19	231.65	208.34	231.65	206.57	241.65	158.46	241.65	151.88	259.65	97.436
232.15	210.27	232.15	209.07	232.15	208.18	232.15	205.45	242.15	157.63	242.15	150.96	260.15	92.814
232.65	210.32	232.65	208.94	232.65	206.85	232.65	204.35	242.65	155.92	242.65	149.3	260.65	90.082
233.15	210.01	233.15	208.79	233.15	205.4	233.15	203.22	243.15	154.48	243.15	148.2	261.15	87.679
233.65	209.69	233.65	208.74	233.65	204	233.65	201.7	243.65	153.57	243.65	147.65	261.65	85.147
234.15	210.05	234.15	208.81	234.15	202.48	234.15	200.34	244.15	152.6	244.15	146.08	262.15	82.407
234.65	209.41	234.65	208.73	234.65	200.7	234.65	198.54	244.65	151.84	244.65	145.52	262.65	79.024
235.15	208.12	235.15	208.58	235.15	199.35	235.15	197.22	245.15	150.93	245.15	145.26	263.15	75.287
235.65	206.41	235.65	208.43	235.65	197.63	235.65	195.89	245.65	149.86	245.65	144.96	263.65	71.375
236.15	203.84	236.15	208.41	236.15	196.09	236.15	194.74	246.15	147.46	246.15	144.09	264.15	67.243
236.65	201.24	236.65	208.33	236.65	193.14	236.65	193.38	246.65	145.01	246.65	141.7	264.65	62.693
237.15	198.42	237.15	208.18	237.15	191.1	237.15	192	247.15	137	247.15	140.31	265.15	58
237.65	195.59	237.65	207.89	237.65	189.73	237.65	189.99	247.65	136.28	247.65	138.81	265.65	53.296
238.15	192.2	238.15	207.63	238.15	188.07	238.15	188.42	248.15	135.99	248.15	137.35	266.15	48.56
238.65	189.06	238.65	207.27	238.65	186.37	238.65	187.04	248.65	136.73	248.65	136.15	266.65	43.601
239.15	186.83	239.15	206.16	239.15	184.48	239.15	185.26	249.15	137.04	249.15	135.16	267.15	38.563
239.65	184.57	239.65	204.56	239.65	182.55	239.65	183.92	249.65	137.81	249.65	135.15	267.65	33.38
240.15	182.81	240.15	203.4	240.15	180.5	240.15	182.5	250.15	138.57	250.15	134.71	268.15	28.104
240.65	178.87	240.65	201.02	240.65	178.1	240.65	181.06	250.65	139.52	250.65	134.36	268.65	22.679
241.15	176.36	241.15	198.78	241.15	175.86	241.15	179.76	251.15	139.67	251.15	133.96	269.15	17.115
241.65	173.48	241.65	196.62	241.65	173.43	241.65	180.42	251.65	139.7	251.65	133.65	269.65	11.503
242.15	170.78	242.15	194.28	242.15	171.76	242.15	181.11	252.15	140.04	252.15	133.74	270.15	5.691
242.65	169.64	242.65	192.15	242.65	170.02	242.65	191.05	252.65	141.59	252.65	133.18
243.15	167.15	243.15	189.57	243.15	167.81	243.15	198
243.65	164.32	243.65	186.68	243.65	166.12	243.65	196.87
244.15	162.81	244.15	186.52	244.15	164.01	244.15	194.37
244.65	160.98	244.65	185.44	244.65	162.74	244.65	192.08
245.15	159.49	245.15	183.47	245.15	161.75	245.15	190.1
245.65	157.32	245.65	181.14	245.65	160.98	245.65	187.97
246.15	155.13	246.15	179.1	246.15	160.76	246.15	185.77
246.65	152.46	246.65	177.69	246.65	160.5	246.65	182.36
247.15	150.59	247.15	175.19	247.15	161.71	247.15	179.84
247.65	148.73	247.65	173.01	247.65	163.41	247.65	177.75
248.15	146.55	248.15	170.59	248.15	164.97	248.15	175.52
248.65	145.11	248.65	168.72	248.65	166.62	248.65	172.58
249.15	143.41	249.15	166.34	249.15	169.16	249.15	170.68
249.65	141.01	249.65	164.14	249.65	171.31	249.65	168.59
250.15	138.04	250.15	162.8	250.15	172.81	250.15	166.82
250.65	136.63	250.65	161.52	250.65	172.21	250.65	165.76
251.15	134.64	251.15	160.11	251.15	169.28	251.15	167.07
251.65	131.79	251.65	158.7	251.65	165.89	251.65	164.78
252.15	130.22	252.15	157.37	252.15	162.16	252.15	160.98
252.65	128.48	252.65	155.58	252.65	158.76	252.65	157.55
253.15	125.81	253.15	154.09	253.15	154.88	253.15	153.58
253.65	123.75	253.65	152.26	253.65	150.91	253.65	149.88
254.15	121.8	254.15	149.12	254.15	146.94	254.15	146.36
254.65	122.48	254.65	151	254.65	142.68	254.65	142.34
255.15	121.05	255.15	149.7	255.15	138.67	255.15	138.3
255.65	118.95	255.65	147.6	255.65	134.82	255.65	134.37
256.15	116.89	256.15	145.72	256.15	130.45	256.15	130.4
256.65	114.74	256.65	143.9	256.65	126.93	256.65	126.35
257.15	112.74	257.15	141.38	257.15	122.23	257.15	122.18
257.65	110.26	257.65	138.2	257.65	118.09	257.65	117.79
258.15	108.47	258.15	135.14	258.15	114.03	258.15	113.72
258.65	106.37	258.65	130.71	258.65	109.18	258.65	109.09
259.15	104.55	259.15	126.51	259.15	105.34	259.15	105.77
259.65	102.87	259.65	122.32	259.65	100.47	259.65	101.45
260.15	101.32	260.15	118.15	260.15	96.277	260.15	96.866
260.65	99.823	260.65	113.82	260.65	92.057	260.65	92.865
261.15	97.907	261.15	109.48	261.15	87.04	261.15	88.5
261.65	95.57	261.65	104.69	261.65	83.138	261.65	84.255
262.15	93.229	262.15	100.24	262.15	78.579	262.15	79.614
262.65	90.405	262.65	95.596	262.65	73.773	262.65	74.711
263.15	87.778	263.15	91.141	263.15	68.823	263.15	69.687
263.65	85.157	263.65	86.393	263.65	64.489	263.65	65.167
264.15	79.884	264.15	80.754	264.15	59.409	264.15	60.163
264.65	72.741	264.65	73.772	264.65	54.616	264.65	55.301
265.15	74.333	265.15	76.196	265.15	49.124	265.15	49.878
265.65	71.013	265.65	72.35	265.65	43.94	265.65	44.743
266.15	65.859	266.15	66.98	266.15	38.788	266.15	39.5
266.65	60.83	266.65	61.877	266.65	33.307	266.65	34.079
267.15	55.298	267.15	56.71	267.15	27.562	267.15	28.281
267.65	50.37	267.65	51.78	267.65	22.144	267.65	22.88
268.15	44.266	268.15	45.957	268.15	16.211	268.15	16.933
268.65	39.032	268.65	40.748	268.65	10.706	268.65	11.411
269.15	33.946	269.15	35.724	269.15	4.0629	269.15	4.7649
269.65	27.92	269.65	29.717
270.15	22.678	270.15	24.355
270.65	16.958	270.65	18.46
271.15	10.895	271.15	12.579
271.65	4.9842	271.65	6.5751

## Sheet: Supplementary Figure 4
Slow cooling						Fast cooling
Chamber 1		Chamber 2		Chamber 3		Chamber 1		Chamber 2
T (K)	P (MPa)	T (K)	P (MPa)	T (K)	P (MPa)	T (K)	P (MPa)	T (K)	P (MPa)
195.15	215.6	195.15	214.05	195.15	215.08	203.15	224.57	203.15	242.41
195.65	215.61	195.65	214.22	195.65	214.97	203.65	225.69	203.65	240.81
196.15	215.63	196.15	214.17	196.15	214.99	204.15	227.05	204.15	239.62
196.65	215.57	196.65	214.33	196.65	214.97	204.65	227.42	204.65	237.98
197.15	215.56	197.15	214.45	197.15	214.95	205.15	228.91	205.15	236.52
197.65	215.57	197.65	215	197.65	214.93	205.65	229.61	205.65	233.9
198.15	215.55	198.15	215.19	198.15	214.94	206.15	229.36	206.15	232.38
198.65	215.52	198.65	215.61	198.65	214.86	206.65	229.74	206.65	230.7
199.15	215.51	199.15	215.31	199.15	214.8	207.15	229.83	207.15	228.78
199.65	215.62	199.65	216.31	199.65	214.84	207.65	229.74	207.65	227.23
200.15	215.65	200.15	217.29	200.15	214.72	208.15	229.58	208.15	225.29
200.65	215.79	200.65	218.85	200.65	214.72	208.65	229.79	208.65	223.89
201.15	215.96	201.15	220.01	201.15	214.69	209.15	230.13	209.15	222.1
201.65	216.22	201.65	220.96	201.65	215.08	209.65	230.26	209.65	220.69
202.15	216.61	202.15	222.3	202.15	215.69	210.15	230.71	210.15	219.3
202.65	218.28	202.65	223.72	202.65	216.47	210.65	230.47	210.65	218.1
203.15	221.11	203.15	225.51	203.15	218.33	211.15	229.7	211.15	216.41
203.65	222.46	203.65	227.16	203.65	219.68	211.65	229.07	211.65	215.1
204.15	223.85	204.15	228	204.15	220.94	212.15	229.37	212.15	212.97
204.65	224.44	204.65	228.86	204.65	221.55	212.65	228.75	212.65	211.63
205.15	225	205.15	229.73	205.15	222.09	213.15	228.15	213.15	210.35
205.65	225.94	205.65	229.99	205.65	222.61	213.65	227.7	213.65	208.23
206.15	226.62	206.15	231.01	206.15	223.41	214.15	227.08	214.15	206.88
206.65	227.6	206.65	231.55	206.65	224.29	214.65	225.37	214.65	205.38
207.15	228.31	207.15	232.54	207.15	224.76	215.15	224.94	215.15	203.79
207.65	228.61	207.65	233.07	207.65	225.35	215.65	223.76	215.65	202.53
208.15	228.97	208.15	233.18	208.15	225.37	216.15	223.28	216.15	201.18
208.65	229.12	208.65	233.33	208.65	224.84	216.65	222.21	216.65	199.83
209.15	229.16	209.15	233.01	209.15	224.19	217.15	220.95	217.15	198.19
209.65	228.9	209.65	232.9	209.65	223	217.65	219.12	217.65	197.06
210.15	228.92	210.15	232.61	210.15	222.31	218.15	218.1	218.15	195.96
210.65	228.73	210.65	232.35	210.65	221.65	218.65	216.31	218.65	194.44
211.15	228.56	211.15	231.68	211.15	220.48	219.15	215.46	219.15	192.99
211.65	228.18	211.65	230.83	211.65	218.85	219.65	214.88	219.65	191.33
212.15	227.87	212.15	230.56	212.15	217.86	220.15	214.57	220.15	189.52
212.65	227.57	212.65	229.7	212.65	216.65	220.65	214.36	220.65	187.19
213.15	227.21	213.15	229.03	213.15	215.53	221.15	214.24	221.15	185.91
213.65	226.65	213.65	228.57	213.65	215.45	221.65	214.14	221.65	183.87
214.15	226.13	214.15	227.97	214.15	215.31	222.15	213.83	222.15	181.96
214.65	225.37	214.65	227.33	214.65	215.29	222.65	213.11	222.65	180.68
215.15	224.49	215.15	226.38	215.15	215.31	223.15	212.74	223.15	178.96
215.65	223.57	215.65	225.91	215.65	215.03	223.65	212.4	223.65	177.43
216.15	222.48	216.15	225.22	216.15	214.57	224.15	211.73	224.15	175.73
216.65	221.01	216.65	224.19	216.65	213.45	224.65	208.49	224.65	174.56
217.15	220.02	217.15	223.35	217.15	212.22	225.15	205.26	225.15	173.32
217.65	218.73	217.65	222.45	217.65	210.89	225.65	201.23	225.65	172.23
218.15	217.14	218.15	220.94	218.15	209.6	226.15	197.82	226.15	170.53
218.65	216.21	218.65	219.76	218.65	207.99	226.65	194.49	226.65	168.99
219.15	216.02	219.15	218.4	219.15	206.43	227.15	190.96	227.15	167.58
219.65	215.96	219.65	217.04	219.65	204.77	227.65	188	227.65	166.44
220.15	215.89	220.15	215.79	220.15	202.98	228.15	184.34	228.15	165.27
220.65	215.75	220.65	215.12	220.65	201.06	228.65	180.58	228.65	164.42
221.15	215.74	221.15	214.99	221.15	199.27	229.15	176.79	229.15	163.39
221.65	215.65	221.65	214.9	221.65	197.5	229.65	172.49	229.65	162.44
222.15	215.43	222.15	214.9	222.15	195.51	230.15	168.46	230.15	162.14
222.65	215.23	222.65	214.84	222.65	193.67	230.65	164.04	230.65	161.37
223.15	214.45	223.15	214.69	223.15	191.94	231.15	159.59	231.15	160.42
223.65	213.03	223.65	214.38	223.65	190.09	231.65	155.07	231.65	159.26
224.15	211.22	224.15	214.07	224.15	188.25	232.15	151.53	232.15	158.31
224.65	209.29	224.65	212.66	224.65	186.44	232.65	148.49	232.65	157.36
225.15	207.15	225.15	210.81	225.15	184.63	233.15	146.27	233.15	156.1
225.65	204.98	225.65	209.14	225.65	183.03	233.65	144.61	233.65	154.52
226.15	202.68	226.15	207	226.15	181.08	234.15	143.02	234.15	152.38
226.65	200.44	226.65	204.81	226.65	179.27	234.65	141.62	234.65	150.02
227.15	197.93	227.15	202.41	227.15	177.37	235.15	140.67	235.15	147.99
227.65	195.42	227.65	200	227.65	175.5	235.65	139.49	235.65	146.26
228.15	193.01	228.15	197.65	228.15	173.62	236.15	138.08	236.15	144.34
228.65	190.63	228.65	195.18	228.65	171.81	236.65	135.98	236.65	142.14
229.15	188.09	229.15	192.3	229.15	170.04	237.15	133.48	237.15	139.87
229.65	185.39	229.65	189.89	229.65	168.41	237.65	130.43	237.65	138.29
230.15	182.71	230.15	187.02	230.15	166.92	238.15	127.98	238.15	134.54
230.65	179.96	230.65	184.33	230.65	165.33	238.65	125.73	238.65	128.42
231.15	177.11	231.15	181.61	231.15	163.76	239.15	122.79	239.15	124.21
231.65	174.53	231.65	178.99	231.65	162.15	239.65	122.26	239.65	121.88
232.15	171.61	232.15	176.07	232.15	160.55	240.15	119.07	240.15	117.31
232.65	168.85	232.65	173.37	232.65	158.73	240.65	114.93	240.65	107.5
233.15	165.82	233.15	170.43	233.15	156.75	241.15	106.17	241.15	110.8
233.65	162.79	233.65	167.48	233.65	154.86	241.65	103.57	241.65	106.68
234.15	160.05	234.15	164.37	234.15	152.74	242.15	98.717	242.15	101.98
234.65	157	234.65	161.32	234.65	150.55	242.65	93.964	242.65	95.142
235.15	154.15	235.15	158.12	235.15	148.44	243.15	89.408	243.15	91.862
235.65	151.56	235.65	154.93	235.65	146.37	243.65	84.699	243.65	86.99
236.15	149.01	236.15	151.81	236.15	144.38	244.15	79.984	244.15	80.061
236.65	146.56	236.65	148.67	236.65	142.47	244.65	74.956	244.65	76.078
237.15	144.74	237.15	145.72	237.15	140.72	245.15	69.761	245.15	71.083
237.65	142.84	237.65	143.21	237.65	139.05	245.65	64.798	245.65	66.024
238.15	141.24	238.15	142.12	238.15	138.24	246.15	59.549	246.15	60.769
238.65	139.57	238.65	140.3	238.65	141.21	246.65	54.266	246.65	55.463
239.15	136.09	239.15	136.28	239.15	137.07	247.15	48.743	247.15	49.836
239.65	131.65	239.65	131.63	239.65	131.54	247.65	43.072	247.65	44.214
240.15	128.16	240.15	128.39	240.15	128.03	248.15	37.348	248.15	38.398
240.65	124.31	240.65	124.12	240.65	124.24	248.65	31.605	248.65	32.613
241.15	119.99	241.15	119.53	241.15	120.22	249.15	25.549	249.15	26.576
241.65	115.37	241.65	114.86	241.65	115.69	249.65	19.323	249.65	20.369
242.15	110.81	242.15	110.19	242.15	111.12	250.15	13.212	250.15	14.333
242.65	106.01	242.65	105.34	242.65	106.31	250.65	7.052	250.65	8.1874
243.15	101.18	243.15	100.5	243.15	101.4	251.15	0.3737	251.15	1.3493
243.65	96.186	243.65	95.568	243.65	96.4
244.15	91.273	244.15	90.688	244.15	91.441
244.65	86.135	244.65	85.593	244.65	86.282
245.15	80.924	245.15	80.415	245.15	81.081
245.65	75.722	245.65	75.257	245.65	75.866
246.15	70.326	246.15	69.835	246.15	70.539
246.65	64.841	246.65	64.467	246.65	65.062
247.15	59.244	247.15	58.97	247.15	59.499
247.65	53.724	247.65	53.47	247.65	53.987
248.15	47.934	248.15	47.742	248.15	48.227
248.65	42.111	248.65	41.952	248.65	42.405
249.15	36.201	249.15	36.045	249.15	36.509
249.65	30.273	249.65	30.19	249.65	30.577
250.15	24.017	250.15	23.936	250.15	24.281
250.65	17.881	250.65	17.79	250.65	18.137
251.15	11.472	251.15	11.386	251.15	11.822
251.65	5.1195	251.65	4.9729	251.65	5.4217
252.15	0.0182	252.15	0.0012	252.15	0.0245

## Sheet: Supplementary Figure 5
Slow cooling						Fast cooling
Chamber 1		Chamber 2		Chamber 3		Chamber 1		Chamber 2
T (K)	P (MPa)	T (K)	P (MPa)	T (K)	P (MPa)	T (K)	P (MPa)	T (K)	P (MPa)
203.15	220.3	203.15	198.56	203.15	249.69	218.15	163.34	218.15	150.82
203.65	220.34	203.65	197.56	203.65	246.54	218.65	159.73	218.65	145.57
204.15	220.1	204.15	195.94	204.15	246.23	219.15	159.48	219.15	145.22
204.65	220.45	204.65	193.82	204.65	246.51	219.65	156.19	219.65	141.59
205.15	222.29	205.15	191.85	205.15	248.62	220.15	154.24	220.15	139.82
205.65	223.07	205.65	190.26	205.65	249.05	220.65	152.1	220.65	137.95
206.15	224.8	206.15	188.48	206.15	251.33	221.15	150.4	221.15	137.15
206.65	226.22	206.65	186.46	206.65	252	221.65	148.41	221.65	137.66
207.15	227.06	207.15	186.34	207.15	251.66	222.15	146.2	222.15	136.49
207.65	229.25	207.65	184.4	207.65	251.4	222.65	142.17	222.65	133.92
208.15	230.13	208.15	182.72	208.15	253.45	223.15	140.41	223.15	132.04
208.65	231.82	208.65	181.12	208.65	254.32	223.65	139.18	223.65	132.7
209.15	233.04	209.15	179.3	209.15	254.98	224.15	137.26	224.15	135.71
209.65	234.78	209.65	177.32	209.65	255.36	224.65	135.37	224.65	135.87
210.15	236.62	210.15	175.62	210.15	255.75	225.15	132.33	225.15	133.43
210.65	237.73	210.65	173.86	210.65	255.5	225.65	128.5	225.65	130.03
211.15	239.18	211.15	172.36	211.15	254.21	226.15	124.19	226.15	126.71
211.65	240.16	211.65	170.49	211.65	252.5	226.65	119.37	226.65	123.08
212.15	240.7	212.15	168.74	212.15	250.18	227.15	114.76	227.15	114.5
212.65	242.23	212.65	167.55	212.65	246.84	227.65	109.9	227.65	112.67
213.15	244.78	213.15	167.12	213.15	241.79	228.15	108.12	228.15	110.55
213.65	247.91	213.65	166.09	213.65	236.64	228.65	107.15	228.65	109.94
214.15	250.19	214.15	165.78	214.15	231.16	229.15	102.94	229.15	106.25
214.65	251.02	214.65	165.21	214.65	225.97	229.65	98.6	229.65	102.25
215.15	253.8	215.15	163.99	215.15	222.11	230.15	94.277	230.15	97.855
215.65	254.21	215.65	162.72	215.65	219.15	230.65	89.906	230.65	93.736
216.15	253.64	216.15	161.16	216.15	213.09	231.15	85.162	231.15	89.796
216.65	250.04	216.65	160.33	216.65	208.72	231.65	80.647	231.65	85.5
217.15	243.23	217.15	160.31	217.15	204.79	232.15	76.724	232.15	81.3
217.65	233.14	217.65	161.45	217.65	199.53	232.65	72.465	232.65	76.618
218.15	224.18	218.15	164.43	218.15	194.32	233.15	68.27	233.15	72.078
218.65	204.5	218.65	165.51	218.65	188.01	233.65	63.978	233.65	67.493
219.15	192.56	219.15	165.16	219.15	182.68	234.15	59.489	234.15	62.78
219.65	186.96	219.65	164.69	219.65	177.14	234.65	55.227	234.65	58.172
220.15	181.49	220.15	164.6	220.15	172.75	235.15	50.547	235.15	53.246
220.65	175.45	220.65	164.55	220.65	167.75	235.65	45.711	235.65	48.194
221.15	170.49	221.15	166.54	221.15	166.5	236.15	40.703	236.15	43.072
221.65	166.52	221.65	164.08	221.65	163.76	236.65	35.749	236.65	38.099
222.15	163.79	222.15	160.73	222.15	160.37	237.15	30.513	237.15	32.884
222.65	159.21	222.65	156.96	222.65	157.02	237.65	25.095	237.65	27.485
223.15	153.1	223.15	153.94	223.15	153.34	238.15	18.677	238.15	21.094
223.65	155.85	223.65	152.99	223.65	152.55	238.65	16.412	238.65	18.64
224.15	154.86	224.15	151.86	224.15	149.87	239.15	14.416	239.15	16.786
224.65	151.15	224.65	148.33	224.65	146.17	239.65	8.6126	239.65	10.944
225.15	147.61	225.15	144.94	225.15	142.68	240.15	2.8428	240.15	5.1876
225.65	144.07	225.65	141.46	225.65	138.88
226.15	140.71	226.15	138.17	226.15	135.17
226.65	137.02	226.65	134.69	226.65	131.54
227.15	132.93	227.15	130.8	227.15	127.52
227.65	128.79	227.65	126.97	227.65	123.82
228.15	124.69	228.15	123.11	228.15	119.79
228.65	120.79	228.65	119.21	228.65	115.71
229.15	116.46	229.15	114.96	229.15	111.55
229.65	112.48	229.65	110.95	229.65	107.63
230.15	108.48	230.15	106.81	230.15	103.66
230.65	104.45	230.65	102.51	230.65	99.575
231.15	100.54	231.15	98.477	231.15	95.763
231.65	96.258	231.65	94.136	231.65	91.724
232.15	91.536	232.15	89.447	232.15	86.764
232.65	86.927	232.65	85.187	232.65	81.979
233.15	82.274	233.15	80.189	233.15	77.19
233.65	76.464	233.65	74.878	233.65	71.67
234.15	75.43	234.15	73.875	234.15	70.697
234.65	73.507	234.65	71.472	234.65	68.338
235.15	68.624	235.15	66.83	235.15	63.282
235.65	64.073	235.65	62.214	235.65	58.482
236.15	59.185	236.15	57.368	236.15	53.581
236.65	54.056	236.65	52.428	236.65	48.505
237.15	49.45	237.15	47.626	237.15	43.761
237.65	43.891	237.65	42.03	237.65	37.821
238.15	38.666	238.15	36.81	238.15	32.667
238.65	33.508	238.65	31.649	238.65	28.053
239.15	27.977	239.15	26.16	239.15	22.684
239.65	22.498	239.65	20.537	239.65	17.461
240.15	16.875	240.15	14.903	240.15	11.862
240.65	10.884	240.65	9.3359	240.65	5.9731
241.15	5.4416	241.15	4.2945	241.15	0.4994

## Sheet: Supplementary Figure 6
Raw data			Fitted lines
			Line 1			Line 2
T (K)	P (MPa)	Error	T (K)	P (MPa)	Error	T (K)	P (MPa)	Error
241.15	214.84	0.994601	241.15	214.573	2.2606	247.15	217.134	3.3463
241.65	214.8	0.932017	241.65	214.888	2.3717	247.65	213.888	3.308
242.15	215	0.965926	242.15	215.188	2.4772	248.15	210.583	3.2714
242.65	215.32	1.04008	242.65	215.475	2.577	248.65	207.22	3.2364
243.15	215.71	1.13653	243.15	215.747	2.6711	249.15	203.798	3.203
243.65	216.04	1.21688	243.65	216.005	2.7596	249.65	200.318	3.1714
244.15	216.29	1.25909	244.15	216.25	2.8423	250.15	196.78	3.1414
244.65	216.54	1.31403	244.65	216.48	2.9194	250.65	193.183	3.113
245.15	216.67	1.325	245.15	216.696	2.9908	251.15	189.528	3.0863
245.65	217.03	1.42684	245.65	216.899	3.0565	251.65	185.814	3.0612
246.15	217.24	1.45964	246.15	217.087	3.1166	252.15	182.042	3.0378
246.65	217.22	1.39653	246.65	217.261	3.1709	252.65	178.211	3.0161
247.15	217.27	1.40641	247.15	217.421	3.2196	253.15	174.322	2.996
247.65	212.2	0.239985				253.65	170.375	2.9775
248.15	208.69	0.486129				254.15	166.369	2.9607
248.65	208.17	0.105347				254.65	162.305	2.9456
249.15	205.33	0.417771				255.15	158.183	2.9321
249.65	201.58	0.400931				255.65	154.002	2.9203
250.15	197.75	0.365501				256.15	149.762	2.9101
250.65	193.92	0.340175				256.65	145.464	2.9016
251.15	190.01	0.287039				257.15	141.108	2.8947
251.65	186.1	0.296161				257.65	136.693	2.8895
252.15	182.18	0.261347				258.15	132.22	2.886
252.65	178.1	0.224127				258.65	127.689	2.8841
253.15	174.14	0.19093				259.15	123.099	2.8838
253.65	170.07	0.17053				259.65	118.45	2.8852
254.15	166	0.153325				260.15	113.744	2.8883
254.65	161.86	0.131501				260.65	108.979	2.893
255.15	157.72	0.114662				261.15	104.155	2.8994
255.65	153.6	0.12209				261.65	99.2729	2.9074
256.15	149.3	0.106117				262.15	94.3324	2.9171
256.65	144.95	0.0796551				262.65	89.3336	2.9284
257.15	140.61	0.0850244				263.15	84.2763	2.9414
257.65	136.33	0.0911829				263.65	79.1606	2.9561
258.15	131.85	0.0742665				264.15	73.9865	2.9724
258.65	127.33	0.04257				264.65	68.754	2.9903
259.15	122.83	0.0409149				265.15	63.463	3.0099
259.65	118.2	0.0199763				265.65	58.1137	3.0312
260.15	113.32	0.0143183				266.15	52.7059	3.0541
260.65	109.15	0.0170511				266.65	47.2397	3.0786
261.15	104.15	0.171281				267.15	41.7151	3.1049
261.65	99.249	0.200802				267.65	36.1321	3.1327
262.15	94.643	0.183039				268.15	30.4906	3.1623
262.65	89.644	0.207904				268.65	24.7907	3.1935
263.15	84.637	0.213851				269.15	19.0324	3.2263
263.65	79.547	0.196453				269.65	13.2157	3.2608
264.15	74.422	0.203458				270.15	7.34063	3.2969
264.65	69.304	0.224127
265.15	63.993	0.227399
265.65	58.627	0.229554
266.15	53.178	0.267313
266.65	47.706	0.311731
267.15	42.065	0.345025
267.65	36.334	0.385785
268.15	30.455	0.446407
268.65	24.591	0.505297
269.15	18.578	0.567535
269.65	12.653	0.648422
270.15	6.4386	0.686046
